# Supplementary material for: LINC01088 prevents ferroptosis in glioblastoma by enhancing SLC7A11 via HLTF/USP7 axis
Source: Clin Transl Med. 2025 Feb 25;15(3):e70257. doi: 10.1002/ctm2.70257 (PMC11859122; doi:10.1002/ctm2.70257)
Supplement: Supplementary file 3 — Supporting Information [file CTM2-15-e70257-s004.xlsx]

## Sheet: U251
Supplementary Table 6. Mass spectrometry to identify SNAI3-AS1 binding proteins in U251 cellline
Accession	Gene	Description	Mw(kDa)	Length	LINC01088/NC	log2 LINC01088/NC	Diff Sig	Count	LINC01088	NC
A0A087WY61	NUMA1	Nuclear mitotic apparatus protein 1 OS=Homo sapiens OX=9606 GN=NUMA1 PE=1 SV=1	236.162	2099	1.5911	0.670024	+	2	28.2008	27.5308
A0A087X1A5	STAU1	Double-stranded RNA-binding protein Staufen homolog 1 OS=Homo sapiens OX=9606 GN=STAU1 PE=1 SV=1	54.946	493	1.89223	0.920088	+	2	27.5251	26.605
A0A0A0MST8	SLC4A7	Anion exchange protein OS=Homo sapiens OX=9606 GN=SLC4A7 PE=1 SV=1	134.569	1201	3.05869	1.61291	+	2	27.1548	25.5419
A0A0C4DGG1	PACSIN3	Protein kinase C and casein kinase substrate in neurons protein 3 (Fragment) OS=Homo sapiens OX=9606 GN=PACSIN3 PE=1 SV=1	46.495	405	1.55968	0.641249	+	2	28.1548	27.5136
A0A0C4DGH3	NUMBL	Numb-like protein OS=Homo sapiens OX=9606 GN=NUMBL PE=1 SV=1	60.813	568	1.50554	0.590285	+	2	25.1593	24.5691
A0A0J9YX34	TRIM2	Tripartite motif-containing protein 2 OS=Homo sapiens OX=9606 GN=TRIM2 PE=1 SV=1	58.455	526	2.7093	1.43792	+	2	25.4773	24.0393
A0A0U1RRM1	GATAD2B	Transcriptional repressor p66-beta OS=Homo sapiens OX=9606 GN=GATAD2B PE=1 SV=1	63.462	577	1.78129	0.832921	+	2	27.4797	26.6468
A0A286YFA2	PHGDH	D-3-phosphoglycerate dehydrogenase OS=Homo sapiens OX=9606 GN=PHGDH PE=1 SV=1	47.604	445	2.02936	1.02102	+	2	26.0811	25.0601
A0A2U3TZQ7	SMARCE1	SWI/SNF-related matrix-associated actin-dependent regulator of chromatin subfamily E member 1 OS=Homo sapiens OX=9606 GN=SMARCE1 PE=1 SV=1	35.882	311	2.22103	1.15123	+	2	30.7318	29.5806
A0A3B3IRK6	MOGS	Mannosyl-oligosaccharide glucosidase (Fragment) OS=Homo sapiens OX=9606 GN=MOGS PE=1 SV=1	78.574	715	1.92016	0.94123	+	2	26.9321	25.9909
A0A3B3IU89	COPA	Coatomer subunit alpha (Fragment) OS=Homo sapiens OX=9606 GN=COPA PE=1 SV=1	77.144	682	1.52254	0.606482	+	2	23.0122	22.4057
A0A499FIX8	ESYT2	Extended synaptotagmin-2 OS=Homo sapiens OX=9606 GN=ESYT2 PE=1 SV=1	93.978	845	2.25723	1.17455	+	2	25.7643	24.5898
A6NKF2	ARID3C	AT-rich interactive domain-containing protein 3C OS=Homo sapiens OX=9606 GN=ARID3C PE=1 SV=1	44.073	412	2.38277	1.25264	+	2	25.3979	24.1452
A6NLM8	SSR4	Signal sequence receptor subunit delta OS=Homo sapiens OX=9606 GN=SSR4 PE=1 SV=1	16.246	148	1.559	0.640625	+	2	25.7297	25.0891
B0QZK9	HP1BP3	Heterochromatin protein 1-binding protein 3 (Fragment) OS=Homo sapiens OX=9606 GN=HP1BP3 PE=1 SV=8	8.15	75	1.54846	0.630831	+	2	24.1059	23.4751
B3KTM8	MORF4L1	Mortality factor 4-like protein 1 OS=Homo sapiens OX=9606 GN=MORF4L1 PE=1 SV=1	40.029	348	1.83453	0.875413	+	2	24.66	23.7846
E3W994	CLASP2	CLIP-associating protein 2 OS=Homo sapiens OX=9606 GN=CLASP2 PE=1 SV=2	138.864	1273	1.97784	0.983924	+	2	25.2463	24.2624
E5RHX8	ENY2	Transcription and mRNA export factor ENY2 OS=Homo sapiens OX=9606 GN=ENY2 PE=1 SV=1	11.315	100	2.20101	1.13817	+	2	29.0397	27.9016
E7ETY4	MARK2	Non-specific serine/threonine protein kinase OS=Homo sapiens OX=9606 GN=MARK2 PE=1 SV=1	78.453	699	1.89444	0.921772	+	2	26.444	25.5223
E9PGW7	MED22	Mediator complex subunit 22 (Fragment) OS=Homo sapiens OX=9606 GN=MED22 PE=1 SV=1	12.854	111	2.32784	1.21899	+	2	27.9771	26.7581
E9PHM6	DST	Dystonin OS=Homo sapiens OX=9606 GN=DST PE=1 SV=3	629.787	5497	1.70485	0.769643	+	2	22.1648	21.3951
E9PJ60	DDX20	Probable ATP-dependent RNA helicase DDX20 OS=Homo sapiens OX=9606 GN=DDX20 PE=1 SV=1	49.375	432	4.83667	2.27401	+	2	26.3513	24.0772
E9PKP7	UBTF	Nucleolar transcription factor 1 OS=Homo sapiens OX=9606 GN=UBTF PE=1 SV=1	87.436	745	1.88761	0.916562	+	2	28.6192	27.7027
E9PKV2	MRPL17	39S ribosomal protein L17, mitochondrial (Fragment) OS=Homo sapiens OX=9606 GN=MRPL17 PE=1 SV=1	16.371	142	2.43651	1.28482	+	2	25.8205	24.5356
F6RJM5	RPS6KC1	Non-specific serine/threonine protein kinase OS=Homo sapiens OX=9606 GN=RPS6KC1 PE=1 SV=1	97.873	885	1.69404	0.76047	+	2	27.6682	26.9077
F8VZJ2	NACA	Nascent polypeptide-associated complex subunit alpha OS=Homo sapiens OX=9606 GN=NACA PE=1 SV=1	15.016	136	1.78374	0.834905	+	2	33.6912	32.8563
F8WD59	RPSA	40S ribosomal protein SA (Fragment) OS=Homo sapiens OX=9606 GN=RPSA PE=1 SV=2	12.648	116	2.87001	1.52106	+	2	23.8082	22.2872
H0Y9H2	ADD1	Alpha-adducin (Fragment) OS=Homo sapiens OX=9606 GN=ADD1 PE=1 SV=1	48.519	444	1.52162	0.60561	+	2	24.7734	24.1678
H3BM42	GLG1	Golgi apparatus protein 1 OS=Homo sapiens OX=9606 GN=GLG1 PE=1 SV=1	79.317	698	1.94648	0.960866	+	2	25.2245	24.2636
H7BXS3	PIP4K2A	Phosphatidylinositol 5-phosphate 4-kinase type-2 alpha OS=Homo sapiens OX=9606 GN=PIP4K2A PE=1 SV=1	30.127	266	2.38762	1.25557	+	2	24.5684	23.3129
H7BZW6	SAP18	Histone deacetylase complex subunit SAP18 (Fragment) OS=Homo sapiens OX=9606 GN=SAP18 PE=1 SV=2	16.036	143	1.96132	0.971823	+	2	27.288	26.3162
H7C2B5	RIF1	Telomere-associated protein RIF1 (Fragment) OS=Homo sapiens OX=9606 GN=RIF1 PE=1 SV=1	81.854	746	5.12831	2.35848	+	2	26.4293	24.0708
H7C2P7	MRPL23	39S ribosomal protein L23, mitochondrial (Fragment) OS=Homo sapiens OX=9606 GN=MRPL23 PE=1 SV=1	13.78	118	2.10589	1.07443	+	2	25.1894	24.115
I3L1I3	NSMCE1	Non-structural maintenance of chromosomes element 1 homolog (Fragment) OS=Homo sapiens OX=9606 GN=NSMCE1 PE=1 SV=1	22.369	193	1.60293	0.680713	+	2	28.427	27.7463
I3L2R2	PIMREG	Protein PIMREG (Fragment) OS=Homo sapiens OX=9606 GN=PIMREG PE=1 SV=1	14.294	130	2.35971	1.23861	+	2	26.0004	24.7618
I3L397	EIF5A	Eukaryotic translation initiation factor 5A (Fragment) OS=Homo sapiens OX=9606 GN=EIF5A PE=1 SV=8	16.019	146	1.9741	0.981193	+	2	26.9859	26.0047
J3KN67	TPM3	Tropomyosin alpha-3 chain OS=Homo sapiens OX=9606 GN=TPM3 PE=1 SV=1	33.223	285	1.75018	0.807507	+	2	26.7012	25.8937
J3KT73	RPL38	60S ribosomal protein L38 OS=Homo sapiens OX=9606 GN=RPL38 PE=1 SV=1	7.565	64	1.50759	0.592243	+	2	28.9304	28.3381
K7EK06	FARSA	Phenylalanine--tRNA ligase alpha subunit (Fragment) OS=Homo sapiens OX=9606 GN=FARSA PE=1 SV=8	18.389	168	2.00285	1.00205	+	2	26.192	25.1899
M0R0C3	TIMM50	Mitochondrial import inner membrane translocase subunit TIM50 (Fragment) OS=Homo sapiens OX=9606 GN=TIMM50 PE=1 SV=1	11.978	104	3.95468	1.98356	+	2	25.7192	23.7356
O00139	KIF2A	Kinesin-like protein KIF2A OS=Homo sapiens OX=9606 GN=KIF2A PE=1 SV=3	79.955	706	1.61688	0.693216	+	2	27.0668	26.3736
O00461	GOLIM4	Golgi integral membrane protein 4 OS=Homo sapiens OX=9606 GN=GOLIM4 PE=1 SV=1	81.88	696	1.89515	0.922312	+	2	25.6633	24.741
O14497	ARID1A	AT-rich interactive domain-containing protein 1A OS=Homo sapiens OX=9606 GN=ARID1A PE=1 SV=3	242.045	2285	2.46864	1.30372	+	2	30.9364	29.6326
O15230	LAMA5	Laminin subunit alpha-5 OS=Homo sapiens OX=9606 GN=LAMA5 PE=1 SV=8	399.737	3695	2.30929	1.20745	+	2	25.4705	24.2631
O15392	BIRC5	Baculoviral IAP repeat-containing protein 5 OS=Homo sapiens OX=9606 GN=BIRC5 PE=1 SV=3	16.389	142	1.95156	0.964626	+	2	25.3573	24.3927
O43172	PRPF4	U4/U6 small nuclear ribonucleoprotein Prp4 OS=Homo sapiens OX=9606 GN=PRPF4 PE=1 SV=2	58.449	522	1.64699	0.719834	+	2	30.0432	29.3234
O43324	EEF1E1	Eukaryotic translation elongation factor 1 epsilon-1 OS=Homo sapiens OX=9606 GN=EEF1E1 PE=1 SV=1	19.811	174	1.59092	0.669861	+	2	27.6618	26.9919
O43447	PPIH	Peptidyl-prolyl cis-trans isomerase H OS=Homo sapiens OX=9606 GN=PPIH PE=1 SV=1	19.208	177	1.50284	0.587687	+	2	26.3466	25.7589
O43852	CALU	Calumenin OS=Homo sapiens OX=9606 GN=CALU PE=1 SV=2	37.107	315	1.56212	0.643508	+	2	27.905	27.2615
O60884	DNAJA2	DnaJ homolog subfamily A member 2 OS=Homo sapiens OX=9606 GN=DNAJA2 PE=1 SV=1	45.746	412	1.57086	0.651552	+	2	28.7999	28.1483
O75531	BANF1	Barrier-to-autointegration factor OS=Homo sapiens OX=9606 GN=BANF1 PE=1 SV=1	10.059	89	4.57134	2.19262	+	2	31.7751	29.5824
O75533	SF3B1	Splicing factor 3B subunit 1 OS=Homo sapiens OX=9606 GN=SF3B1 PE=1 SV=3	145.83	1304	1.5067	0.591392	+	2	31.5102	30.9188
O75569	PRKRA	Interferon-inducible double-stranded RNA-dependent protein kinase activator A OS=Homo sapiens OX=9606 GN=PRKRA PE=1 SV=1	34.404	313	1.73512	0.795037	+	2	24.3294	23.5343
O94992	HEXIM1	Protein HEXIM1 OS=Homo sapiens OX=9606 GN=HEXIM1 PE=1 SV=1	40.623	359	1.60915	0.686302	+	2	31.2904	30.6041
O95202	LETM1	Mitochondrial proton/calcium exchanger protein OS=Homo sapiens OX=9606 GN=LETM1 PE=1 SV=1	83.354	739	3.30365	1.72406	+	2	27.0824	25.3584
O95363	FARS2	Phenylalanine--tRNA ligase, mitochondrial OS=Homo sapiens OX=9606 GN=FARS2 PE=1 SV=1	52.357	451	2.3403	1.22669	+	2	29.5477	28.321
O96019	ACTL6A	Actin-like protein 6A OS=Homo sapiens OX=9606 GN=ACTL6A PE=1 SV=1	47.461	429	2.02629	1.01884	+	2	30.6905	29.6717
P00403	MT-CO2	Cytochrome c oxidase subunit 2 OS=Homo sapiens OX=9606 GN=MT-CO2 PE=1 SV=1	25.565	227	1.71841	0.781073	+	2	24.7837	24.0026
P01116	KRAS	GTPase KRas OS=Homo sapiens OX=9606 GN=KRAS PE=1 SV=1	21.656	189	2.86566	1.51887	+	2	27.123	25.6041
P05387	RPLP2	60S acidic ribosomal protein P2 OS=Homo sapiens OX=9606 GN=RPLP2 PE=1 SV=1	11.665	115	1.59375	0.672423	+	2	30.9785	30.3061
P05549	TFAP2A	Transcription factor AP-2-alpha OS=Homo sapiens OX=9606 GN=TFAP2A PE=1 SV=1	48.062	437	5.99064	2.58271	+	2	28.1953	25.6126
P06733	ENO1	Alpha-enolase OS=Homo sapiens OX=9606 GN=ENO1 PE=1 SV=2	47.169	434	1.66231	0.733191	+	2	25.7053	24.9721
P07814	EPRS1	Bifunctional glutamate/proline--tRNA ligase OS=Homo sapiens OX=9606 GN=EPRS1 PE=1 SV=5	170.591	1512	1.78818	0.83849	+	2	27.001	26.1625
P08574	CYC1	Cytochrome c1, heme protein, mitochondrial OS=Homo sapiens OX=9606 GN=CYC1 PE=1 SV=3	35.422	325	1.61701	0.693325	+	2	28.9896	28.2963
P08579	SNRPB2	U2 small nuclear ribonucleoprotein B'' OS=Homo sapiens OX=9606 GN=SNRPB2 PE=1 SV=1	25.486	225	2.24952	1.16961	+	2	29.0547	27.8851
P09669	COX6C	Cytochrome c oxidase subunit 6C OS=Homo sapiens OX=9606 GN=COX6C PE=1 SV=2	8.781	75	1.82269	0.866072	+	2	25.2598	24.3937
P0CG48	UBC	Polyubiquitin-C OS=Homo sapiens OX=9606 GN=UBC PE=1 SV=3	77.039	685	1.50851	0.593128	+	2	30.0561	29.463
P0CJ78	ZNF865	Zinc finger protein 865 OS=Homo sapiens OX=9606 GN=ZNF865 PE=1 SV=1	111.077	1059	1.58988	0.668918	+	2	28.5351	27.8662
P12236	SLC25A6	ADP/ATP translocase 3 OS=Homo sapiens OX=9606 GN=SLC25A6 PE=1 SV=4	32.866	298	2.10162	1.0715	+	2	25.3162	24.2447
P12268	IMPDH2	Inosine-5'-monophosphate dehydrogenase 2 OS=Homo sapiens OX=9606 GN=IMPDH2 PE=1 SV=2	55.805	514	1.71642	0.779404	+	2	25.9637	25.1843
P12956	XRCC6	X-ray repair cross-complementing protein 6 OS=Homo sapiens OX=9606 GN=XRCC6 PE=1 SV=2	69.843	609	2.69472	1.43014	+	2	31.9278	30.4976
P13010	XRCC5	X-ray repair cross-complementing protein 5 OS=Homo sapiens OX=9606 GN=XRCC5 PE=1 SV=3	82.705	732	3.50847	1.81084	+	2	31.9616	30.1507
P13861	PRKAR2A	cAMP-dependent protein kinase type II-alpha regulatory subunit OS=Homo sapiens OX=9606 GN=PRKAR2A PE=1 SV=2	45.518	404	2.0624	1.04432	+	2	25.34	24.2957
P13984	GTF2F2	General transcription factor IIF subunit 2 OS=Homo sapiens OX=9606 GN=GTF2F2 PE=1 SV=2	28.38	249	2.11668	1.0818	+	2	30.2923	29.2105
P14649	MYL6B	Myosin light chain 6B OS=Homo sapiens OX=9606 GN=MYL6B PE=1 SV=1	22.764	208	2.13092	1.09148	+	2	28.5249	27.4334
P18085	ARF4	ADP-ribosylation factor 4 OS=Homo sapiens OX=9606 GN=ARF4 PE=1 SV=3	20.511	180	1.91446	0.936937	+	2	25.9308	24.9938
P18887	XRCC1	DNA repair protein XRCC1 OS=Homo sapiens OX=9606 GN=XRCC1 PE=1 SV=2	69.477	633	1.7054	0.770112	+	2	25.9143	25.1442
P20042	EIF2S2	Eukaryotic translation initiation factor 2 subunit 2 OS=Homo sapiens OX=9606 GN=EIF2S2 PE=1 SV=2	38.388	333	2.02637	1.0189	+	2	30.4063	29.3874
P23511	NFYA	Nuclear transcription factor Y subunit alpha OS=Homo sapiens OX=9606 GN=NFYA PE=1 SV=2	36.877	347	2.15543	1.10798	+	2	26.1984	25.0905
P25205	MCM3	DNA replication licensing factor MCM3 OS=Homo sapiens OX=9606 GN=MCM3 PE=1 SV=3	90.981	808	1.94139	0.957086	+	2	27.8091	26.852
P26583	HMGB2	High mobility group protein B2 OS=Homo sapiens OX=9606 GN=HMGB2 PE=1 SV=2	24.034	209	4.55997	2.18903	+	2	28.9844	26.7954
P27694	RPA1	Replication protein A 70 kDa DNA-binding subunit OS=Homo sapiens OX=9606 GN=RPA1 PE=1 SV=2	68.138	616	2.11699	1.08202	+	2	28.4425	27.3605
P29084	GTF2E2	Transcription initiation factor IIE subunit beta OS=Homo sapiens OX=9606 GN=GTF2E2 PE=1 SV=1	33.044	291	2.42178	1.27607	+	2	28.3222	27.0461
P30041	PRDX6	Peroxiredoxin-6 OS=Homo sapiens OX=9606 GN=PRDX6 PE=1 SV=3	25.035	224	1.55407	0.636054	+	2	24.8463	24.2102
P31151	S100A7	Protein S100-A7 OS=Homo sapiens OX=9606 GN=S100A7 PE=1 SV=4	11.471	101	4.80932	2.26583	+	2	25.3155	23.0496
P31689	DNAJA1	DnaJ homolog subfamily A member 1 OS=Homo sapiens OX=9606 GN=DNAJA1 PE=1 SV=2	44.868	397	1.80382	0.851059	+	2	30.452	29.6009
P32780	GTF2H1	General transcription factor IIH subunit 1 OS=Homo sapiens OX=9606 GN=GTF2H1 PE=1 SV=1	62.032	548	1.8419	0.881196	+	2	26.5639	25.6827
P33992	MCM5	DNA replication licensing factor MCM5 OS=Homo sapiens OX=9606 GN=MCM5 PE=1 SV=5	82.286	734	1.58855	0.66771	+	2	27.0274	26.3597
P35232	PHB	Prohibitin OS=Homo sapiens OX=9606 GN=PHB PE=1 SV=1	29.804	272	2.17132	1.11857	+	2	27.6063	26.4878
P35249	RFC4	Replication factor C subunit 4 OS=Homo sapiens OX=9606 GN=RFC4 PE=1 SV=2	39.682	363	1.65362	0.725625	+	2	28.9396	28.214
P35269	GTF2F1	General transcription factor IIF subunit 1 OS=Homo sapiens OX=9606 GN=GTF2F1 PE=1 SV=2	58.24	517	1.56583	0.646924	+	2	30.8238	30.1769
P40222	TXLNA	Alpha-taxilin OS=Homo sapiens OX=9606 GN=TXLNA PE=1 SV=3	61.891	546	1.80737	0.853895	+	2	28.6595	27.8056
P41091	EIF2S3	Eukaryotic translation initiation factor 2 subunit 3 OS=Homo sapiens OX=9606 GN=EIF2S3 PE=1 SV=3	51.11	472	1.72109	0.78332	+	2	28.8112	28.0279
P46063	RECQL	ATP-dependent DNA helicase Q1 OS=Homo sapiens OX=9606 GN=RECQL PE=1 SV=3	73.457	649	3.7878	1.92136	+	2	29.0917	27.1704
P46783	RPS10	40S ribosomal protein S10 OS=Homo sapiens OX=9606 GN=RPS10 PE=1 SV=1	18.898	165	1.52537	0.609159	+	2	33.5933	32.9842
P46821	MAP1B	Microtubule-associated protein 1B OS=Homo sapiens OX=9606 GN=MAP1B PE=1 SV=2	270.634	2468	2.58508	1.37021	+	2	30.868	29.4978
P47813	EIF1AX	Eukaryotic translation initiation factor 1A, X-chromosomal OS=Homo sapiens OX=9606 GN=EIF1AX PE=1 SV=2	16.46	144	1.50775	0.592396	+	2	28.0915	27.4991
P48047	ATP5PO	ATP synthase subunit O, mitochondrial OS=Homo sapiens OX=9606 GN=ATP5PO PE=1 SV=1	23.277	213	1.55283	0.634901	+	2	27.0581	26.4232
P48681	NES	Nestin OS=Homo sapiens OX=9606 GN=NES PE=1 SV=2	177.439	1621	4.41058	2.14097	+	2	30.6659	28.5249
P52815	MRPL12	39S ribosomal protein L12, mitochondrial OS=Homo sapiens OX=9606 GN=MRPL12 PE=1 SV=2	21.348	198	1.64287	0.716214	+	2	28.6898	27.9736
P55769	SNU13	NHP2-like protein 1 OS=Homo sapiens OX=9606 GN=SNU13 PE=1 SV=3	14.174	128	2.08152	1.05764	+	2	27.2627	26.205
P61026	RAB10	Ras-related protein Rab-10 OS=Homo sapiens OX=9606 GN=RAB10 PE=1 SV=1	22.541	200	5.7574	2.52542	+	2	25.7558	23.2304
P61160	ACTR2	Actin-related protein 2 OS=Homo sapiens OX=9606 GN=ACTR2 PE=1 SV=1	44.761	394	1.74772	0.805472	+	2	25.6703	24.8648
P61586	RHOA	Transforming protein RhoA OS=Homo sapiens OX=9606 GN=RHOA PE=1 SV=1	21.768	193	1.99378	0.995504	+	2	28.9424	27.9469
P62263	RPS14	40S ribosomal protein S14 OS=Homo sapiens OX=9606 GN=RPS14 PE=1 SV=3	16.273	151	1.65819	0.729607	+	2	30.7342	30.0046
P62277	RPS13	40S ribosomal protein S13 OS=Homo sapiens OX=9606 GN=RPS13 PE=1 SV=2	17.222	151	1.63384	0.708266	+	2	31.9438	31.2356
P62304	SNRPE	Small nuclear ribonucleoprotein E OS=Homo sapiens OX=9606 GN=SNRPE PE=1 SV=1	10.804	92	1.50563	0.59037	+	2	30.77	30.1796
P62306	SNRPF	Small nuclear ribonucleoprotein F OS=Homo sapiens OX=9606 GN=SNRPF PE=1 SV=1	9.725	86	1.6061	0.683564	+	2	30.4794	29.7959
P62826	RAN	GTP-binding nuclear protein Ran OS=Homo sapiens OX=9606 GN=RAN PE=1 SV=3	24.423	216	1.54145	0.62429	+	2	29.4612	28.8369
P62854	RPS26	40S ribosomal protein S26 OS=Homo sapiens OX=9606 GN=RPS26 PE=1 SV=3	13.015	115	1.81223	0.857765	+	2	24.8224	23.9646
P62906	RPL10A	60S ribosomal protein L10a OS=Homo sapiens OX=9606 GN=RPL10A PE=1 SV=2	24.831	217	1.99478	0.996229	+	2	25.8745	24.8783
P81605	DCD	Dermcidin OS=Homo sapiens OX=9606 GN=DCD PE=1 SV=2	11.284	110	1.60523	0.682782	+	2	26.4284	25.7456
Q07065	CKAP4	Cytoskeleton-associated protein 4 OS=Homo sapiens OX=9606 GN=CKAP4 PE=1 SV=2	66.022	602	1.76473	0.81945	+	2	34.4358	33.6163
Q09028	RBBP4	Histone-binding protein RBBP4 OS=Homo sapiens OX=9606 GN=RBBP4 PE=1 SV=3	47.656	425	2.00309	1.00223	+	2	30.3127	29.3104
Q09666	AHNAK	Neuroblast differentiation-associated protein AHNAK OS=Homo sapiens OX=9606 GN=AHNAK PE=1 SV=2	629.101	5890	1.52228	0.606235	+	2	29.2577	28.6515
Q12904	AIMP1	Aminoacyl tRNA synthase complex-interacting multifunctional protein 1 OS=Homo sapiens OX=9606 GN=AIMP1 PE=1 SV=2	34.353	312	2.12055	1.08444	+	2	28.3988	27.3144
Q13155	AIMP2	Aminoacyl tRNA synthase complex-interacting multifunctional protein 2 OS=Homo sapiens OX=9606 GN=AIMP2 PE=1 SV=2	35.349	320	3.21311	1.68397	+	2	28.4386	26.7547
Q13185	CBX3	Chromobox protein homolog 3 OS=Homo sapiens OX=9606 GN=CBX3 PE=1 SV=4	20.811	183	2.26423	1.17902	+	2	27.0268	25.8477
Q13428	TCOF1	Treacle protein OS=Homo sapiens OX=9606 GN=TCOF1 PE=1 SV=3	152.106	1488	2.06123	1.04351	+	2	26.8333	25.7898
Q13442	PDAP1	28 kDa heat- and acid-stable phosphoprotein OS=Homo sapiens OX=9606 GN=PDAP1 PE=1 SV=1	20.63	181	2.15389	1.10694	+	2	27.3634	26.2564
Q13509	TUBB3	Tubulin beta-3 chain OS=Homo sapiens OX=9606 GN=TUBB3 PE=1 SV=2	50.433	450	1.63797	0.711909	+	2	29.8417	29.1298
Q13868	EXOSC2	Exosome complex component RRP4 OS=Homo sapiens OX=9606 GN=EXOSC2 PE=1 SV=2	32.789	293	1.51988	0.603956	+	2	25.5667	24.9627
Q14008	CKAP5	Cytoskeleton-associated protein 5 OS=Homo sapiens OX=9606 GN=CKAP5 PE=1 SV=3	225.495	2032	1.86663	0.900438	+	2	27.7167	26.8163
Q14789	GOLGB1	Golgin subfamily B member 1 OS=Homo sapiens OX=9606 GN=GOLGB1 PE=1 SV=2	376.019	3259	1.51614	0.600403	+	2	25.5194	24.919
Q15014	MORF4L2	Mortality factor 4-like protein 2 OS=Homo sapiens OX=9606 GN=MORF4L2 PE=1 SV=1	32.308	288	2.03618	1.02587	+	2	26.8583	25.8324
Q15024	EXOSC7	Exosome complex component RRP42 OS=Homo sapiens OX=9606 GN=EXOSC7 PE=1 SV=3	31.821	291	2.125	1.08746	+	2	26.9673	25.8798
Q15046	KARS1	Lysine--tRNA ligase OS=Homo sapiens OX=9606 GN=KARS1 PE=1 SV=3	68.048	597	1.57637	0.65661	+	2	27.7824	27.1258
Q15293	RCN1	Reticulocalbin-1 OS=Homo sapiens OX=9606 GN=RCN1 PE=1 SV=1	38.89	331	1.8512	0.888458	+	2	27.4802	26.5918
Q15650	TRIP4	Activating signal cointegrator 1 OS=Homo sapiens OX=9606 GN=TRIP4 PE=1 SV=4	66.146	581	1.8144	0.859494	+	2	26.8542	25.9947
Q16576	RBBP7	Histone-binding protein RBBP7 OS=Homo sapiens OX=9606 GN=RBBP7 PE=1 SV=1	47.82	425	3.32491	1.73332	+	2	26.2298	24.4964
Q49AN9	SNRPG	Small nuclear ribonucleoprotein G OS=Homo sapiens OX=9606 GN=SNRPG PE=1 SV=1	7.101	64	1.53952	0.622485	+	2	31.3341	30.7116
Q53HL2	CDCA8	Borealin OS=Homo sapiens OX=9606 GN=CDCA8 PE=1 SV=2	31.323	280	1.71745	0.780268	+	2	25.3379	24.5576
Q53SF7	COBLL1	Cordon-bleu protein-like 1 OS=Homo sapiens OX=9606 GN=COBLL1 PE=1 SV=3	123.868	1128	2.03782	1.02702	+	2	28.1029	27.0759
Q56VL3	OCIAD2	OCIA domain-containing protein 2 OS=Homo sapiens OX=9606 GN=OCIAD2 PE=1 SV=1	16.954	154	1.61619	0.692593	+	2	25.3361	24.6435
Q5JR07	RHOC	Rho-related GTP-binding protein RhoC (Fragment) OS=Homo sapiens OX=9606 GN=RHOC PE=1 SV=1	14.384	127	1.73847	0.797822	+	2	23.814	23.0162
Q5M775	SPECC1	Cytospin-B OS=Homo sapiens OX=9606 GN=SPECC1 PE=1 SV=1	118.585	1068	1.84462	0.883324	+	2	29.7058	28.8225
Q5RKV6	EXOSC6	Exosome complex component MTR3 OS=Homo sapiens OX=9606 GN=EXOSC6 PE=1 SV=1	28.235	272	3.02589	1.59736	+	2	28.4326	26.8352
Q5T7C4	HMGB1	High mobility group protein B1 OS=Homo sapiens OX=9606 GN=HMGB1 PE=1 SV=1	18.311	158	2.37875	1.2502	+	2	26.3798	25.1296
Q5T8U2	RPL7A	60S ribosomal protein L7a OS=Homo sapiens OX=9606 GN=RPL7A PE=1 SV=1	16.54	151	1.55144	0.633612	+	2	23.7351	23.1015
Q5VZY9	DCLK1	Serine/threonine-protein kinase DCLK1 OS=Homo sapiens OX=9606 GN=DCLK1 PE=1 SV=1	40.457	363	5.9299	2.56801	+	2	28.3376	25.7696
Q66K74	MAP1S	Microtubule-associated protein 1S OS=Homo sapiens OX=9606 GN=MAP1S PE=1 SV=2	112.211	1059	2.26138	1.1772	+	2	24.1133	22.9361
Q69YQ0	SPECC1L	Cytospin-A OS=Homo sapiens OX=9606 GN=SPECC1L PE=1 SV=2	124.602	1117	1.57608	0.656343	+	2	28.3616	27.7053
Q6I9Y2	THOC7	THO complex subunit 7 homolog OS=Homo sapiens OX=9606 GN=THOC7 PE=1 SV=3	23.743	204	1.83042	0.872178	+	2	24.4788	23.6066
Q6NZI2	CAVIN1	Caveolae-associated protein 1 OS=Homo sapiens OX=9606 GN=CAVIN1 PE=1 SV=1	43.476	390	2.33024	1.22048	+	2	32.6619	31.4414
Q7L0Y3	TRMT10C	tRNA methyltransferase 10 homolog C OS=Homo sapiens OX=9606 GN=TRMT10C PE=1 SV=2	47.347	403	1.67223	0.741774	+	2	27.5853	26.8435
Q7Z406	MYH14	Myosin-14 OS=Homo sapiens OX=9606 GN=MYH14 PE=1 SV=2	227.871	1995	1.70731	0.771723	+	2	26.0053	25.2336
Q86V48	LUZP1	Leucine zipper protein 1 OS=Homo sapiens OX=9606 GN=LUZP1 PE=1 SV=2	120.275	1076	1.62835	0.70341	+	2	28.6311	27.9277
Q86W42	THOC6	THO complex subunit 6 homolog OS=Homo sapiens OX=9606 GN=THOC6 PE=1 SV=1	37.535	341	3.13355	1.6478	+	2	27.448	25.8002
Q8IVF2	AHNAK2	Protein AHNAK2 OS=Homo sapiens OX=9606 GN=AHNAK2 PE=1 SV=2	616.629	5795	1.89512	0.922289	+	2	26.957	26.0348
Q8IX12	CCAR1	Cell division cycle and apoptosis regulator protein 1 OS=Homo sapiens OX=9606 GN=CCAR1 PE=1 SV=2	132.821	1150	2.78619	1.4783	+	2	27.3342	25.8559
Q8N1G4	LRRC47	Leucine-rich repeat-containing protein 47 OS=Homo sapiens OX=9606 GN=LRRC47 PE=1 SV=1	63.473	583	1.79051	0.840367	+	2	30.1424	29.302
Q8N441	FGFRL1	Fibroblast growth factor receptor-like 1 OS=Homo sapiens OX=9606 GN=FGFRL1 PE=1 SV=1	54.537	504	1.7594	0.815086	+	2	25.6996	24.8845
Q8N5K1	CISD2	CDGSH iron-sulfur domain-containing protein 2 OS=Homo sapiens OX=9606 GN=CISD2 PE=1 SV=1	15.278	135	1.79199	0.84156	+	2	25.5096	24.668
Q8NHU0	CT45A3	Cancer/testis antigen family 45 member A3 OS=Homo sapiens OX=9606 GN=CT45A3 PE=1 SV=1	21.331	189	1.63205	0.706682	+	2	27.1954	26.4887
Q8TBX8	PIP4K2C	Phosphatidylinositol 5-phosphate 4-kinase type-2 gamma OS=Homo sapiens OX=9606 GN=PIP4K2C PE=1 SV=3	47.3	421	2.34635	1.23042	+	2	27.8902	26.6598
Q8WU90	ZC3H15	Zinc finger CCCH domain-containing protein 15 OS=Homo sapiens OX=9606 GN=ZC3H15 PE=1 SV=1	48.602	426	1.8374	0.877666	+	2	26.246	25.3684
Q92615	LARP4B	La-related protein 4B OS=Homo sapiens OX=9606 GN=LARP4B PE=1 SV=3	80.552	738	1.68866	0.755876	+	2	25.1673	24.4114
Q92743	HTRA1	Serine protease HTRA1 OS=Homo sapiens OX=9606 GN=HTRA1 PE=1 SV=1	51.287	480	2.31013	1.20797	+	2	25.3549	24.1469
Q92769	HDAC2	Histone deacetylase 2 OS=Homo sapiens OX=9606 GN=HDAC2 PE=1 SV=2	55.364	488	1.82514	0.868009	+	2	26.3926	25.5246
Q92922	SMARCC1	SWI/SNF complex subunit SMARCC1 OS=Homo sapiens OX=9606 GN=SMARCC1 PE=1 SV=3	122.867	1105	1.59221	0.671027	+	2	31.5262	30.8552
Q969G5	CAVIN3	Caveolae-associated protein 3 OS=Homo sapiens OX=9606 GN=CAVIN3 PE=1 SV=3	27.701	261	1.66047	0.731596	+	2	27.9195	27.1879
Q96B26	EXOSC8	Exosome complex component RRP43 OS=Homo sapiens OX=9606 GN=EXOSC8 PE=1 SV=1	30.04	276	1.84852	0.886374	+	2	28.1425	27.2561
Q96BD8	SKA1	Spindle and kinetochore-associated protein 1 OS=Homo sapiens OX=9606 GN=SKA1 PE=1 SV=1	29.484	255	2.40084	1.26354	+	2	24.8825	23.619
Q96F86	EDC3	Enhancer of mRNA-decapping protein 3 OS=Homo sapiens OX=9606 GN=EDC3 PE=1 SV=1	56.078	508	1.57966	0.659618	+	2	27.0523	26.3927
Q96HC4	PDLIM5	PDZ and LIM domain protein 5 OS=Homo sapiens OX=9606 GN=PDLIM5 PE=1 SV=5	63.945	596	1.5093	0.59388	+	2	24.209	23.6152
Q96HR3	MED30	Mediator of RNA polymerase II transcription subunit 30 OS=Homo sapiens OX=9606 GN=MED30 PE=1 SV=1	20.277	178	1.88467	0.914311	+	2	26.8573	25.943
Q96HR8	NAF1	H/ACA ribonucleoprotein complex non-core subunit NAF1 OS=Homo sapiens OX=9606 GN=NAF1 PE=1 SV=2	53.717	494	1.64367	0.716923	+	2	25.4015	24.6845
Q96HY6	DDRGK1	DDRGK domain-containing protein 1 OS=Homo sapiens OX=9606 GN=DDRGK1 PE=1 SV=2	35.611	314	2.49421	1.31858	+	2	28.0394	26.7208
Q96IX5	ATP5MD	ATP synthase membrane subunit DAPIT, mitochondrial OS=Homo sapiens OX=9606 GN=ATP5MD PE=1 SV=1	6.458	58	1.50195	0.586837	+	2	26.7045	26.1177
Q96K17	BTF3L4	Transcription factor BTF3 homolog 4 OS=Homo sapiens OX=9606 GN=BTF3L4 PE=1 SV=1	17.271	158	1.80484	0.851867	+	2	31.3116	30.4597
Q96R06	SPAG5	Sperm-associated antigen 5 OS=Homo sapiens OX=9606 GN=SPAG5 PE=1 SV=2	134.422	1193	1.80269	0.850149	+	2	24.4089	23.5587
Q96RF0	SNX18	Sorting nexin-18 OS=Homo sapiens OX=9606 GN=SNX18 PE=1 SV=2	68.894	628	1.9243	0.944332	+	2	28.1868	27.2425
Q96T88	UHRF1	E3 ubiquitin-protein ligase UHRF1 OS=Homo sapiens OX=9606 GN=UHRF1 PE=1 SV=1	89.814	793	3.03032	1.59947	+	2	29.4368	27.8373
Q99459	CDC5L	Cell division cycle 5-like protein OS=Homo sapiens OX=9606 GN=CDC5L PE=1 SV=2	92.251	802	1.63516	0.709427	+	2	31.1144	30.405
Q99661	KIF2C	Kinesin-like protein KIF2C OS=Homo sapiens OX=9606 GN=KIF2C PE=1 SV=2	81.313	725	2.01775	1.01275	+	2	29.7768	28.764
Q9BPX3	NCAPG	Condensin complex subunit 3 OS=Homo sapiens OX=9606 GN=NCAPG PE=1 SV=1	114.334	1015	6.11053	2.6113	+	2	26.8098	24.1985
Q9BRD0	BUD13	BUD13 homolog OS=Homo sapiens OX=9606 GN=BUD13 PE=1 SV=1	70.521	619	1.89363	0.921157	+	2	23.3592	22.438
Q9BTT4	MED10	Mediator of RNA polymerase II transcription subunit 10 OS=Homo sapiens OX=9606 GN=MED10 PE=1 SV=1	15.688	135	3.85353	1.94618	+	2	28.3817	26.4356
Q9BZK3	NACA4P	Putative nascent polypeptide-associated complex subunit alpha-like protein OS=Homo sapiens OX=9606 GN=NACA4P PE=5 SV=1	23.306	213	1.77487	0.827715	+	2	24.1327	23.3049
Q9H0H5	RACGAP1	Rac GTPase-activating protein 1 OS=Homo sapiens OX=9606 GN=RACGAP1 PE=1 SV=1	71.027	632	1.50846	0.593076	+	2	29.5686	28.9755
Q9H2K0	MTIF3	Translation initiation factor IF-3, mitochondrial OS=Homo sapiens OX=9606 GN=MTIF3 PE=1 SV=4	31.725	278	1.51594	0.600211	+	2	23.7516	23.1514
Q9HCU8	POLD4	DNA polymerase delta subunit 4 OS=Homo sapiens OX=9606 GN=POLD4 PE=1 SV=1	12.433	107	2.19073	1.13141	+	2	25.0043	23.8729
Q9NPA0	EMC7	ER membrane protein complex subunit 7 OS=Homo sapiens OX=9606 GN=EMC7 PE=1 SV=1	26.471	242	3.52415	1.81728	+	2	25.0046	23.1873
Q9NPD3	EXOSC4	Exosome complex component RRP41 OS=Homo sapiens OX=9606 GN=EXOSC4 PE=1 SV=3	26.383	245	3.12937	1.64587	+	2	28.47	26.8241
Q9NPJ6	MED4	Mediator of RNA polymerase II transcription subunit 4 OS=Homo sapiens OX=9606 GN=MED4 PE=1 SV=1	29.745	270	1.68057	0.748949	+	2	28.3482	27.5992
Q9NQT5	EXOSC3	Exosome complex component RRP40 OS=Homo sapiens OX=9606 GN=EXOSC3 PE=1 SV=3	29.572	275	2.64994	1.40596	+	2	28.3392	26.9333
Q9NSI2	FAM207A	Protein FAM207A OS=Homo sapiens OX=9606 GN=FAM207A PE=1 SV=2	25.456	230	1.92057	0.941537	+	2	25.1247	24.1832
Q9NSU2	TREX1	Three-prime repair exonuclease 1 OS=Homo sapiens OX=9606 GN=TREX1 PE=1 SV=2	33.212	314	2.11829	1.0829	+	2	28.6952	27.6123
Q9NX70	MED29	Mediator of RNA polymerase II transcription subunit 29 OS=Homo sapiens OX=9606 GN=MED29 PE=1 SV=1	21.073	200	2.6796	1.42202	+	2	28.2078	26.7858
Q9NXX6	NSMCE4A	Non-structural maintenance of chromosomes element 4 homolog A OS=Homo sapiens OX=9606 GN=NSMCE4A PE=1 SV=2	44.301	385	1.71854	0.781184	+	2	26.6446	25.8634
Q9NZ01	TECR	Very-long-chain enoyl-CoA reductase OS=Homo sapiens OX=9606 GN=TECR PE=1 SV=1	36.034	308	1.86372	0.898187	+	2	25.4955	24.5973
Q9P016	THYN1	Thymocyte nuclear protein 1 OS=Homo sapiens OX=9606 GN=THYN1 PE=1 SV=1	25.697	225	1.89182	0.919773	+	2	26.6269	25.7071
Q9P0U1	TOMM7	Mitochondrial import receptor subunit TOM7 homolog OS=Homo sapiens OX=9606 GN=TOMM7 PE=1 SV=1	6.248	55	1.6296	0.704514	+	2	25.7722	25.0677
Q9P273	TENM3	Teneurin-3 OS=Homo sapiens OX=9606 GN=TENM3 PE=1 SV=3	300.95	2699	2.39169	1.25803	+	2	23.6564	22.3984
Q9UBP9	GULP1	PTB domain-containing engulfment adapter protein 1 OS=Homo sapiens OX=9606 GN=GULP1 PE=1 SV=1	34.49	304	1.57564	0.655938	+	2	26.9218	26.2659
Q9UDT6	CLIP2	CAP-Gly domain-containing linker protein 2 OS=Homo sapiens OX=9606 GN=CLIP2 PE=1 SV=1	115.837	1046	1.79234	0.841845	+	2	27.4979	26.6561
Q9UFW8	CGGBP1	CGG triplet repeat-binding protein 1 OS=Homo sapiens OX=9606 GN=CGGBP1 PE=1 SV=2	18.82	167	2.1849	1.12757	+	2	25.9802	24.8527
Q9UGP8	SEC63	Translocation protein SEC63 homolog OS=Homo sapiens OX=9606 GN=SEC63 PE=1 SV=2	87.997	760	1.65439	0.726304	+	2	26.218	25.4917
Q9UHA2	SS18L2	SS18-like protein 2 OS=Homo sapiens OX=9606 GN=SS18L2 PE=1 SV=1	8.835	77	1.60041	0.678439	+	2	23.2267	22.5483
Q9UHV7	MED13	Mediator of RNA polymerase II transcription subunit 13 OS=Homo sapiens OX=9606 GN=MED13 PE=1 SV=3	239.297	2174	1.83292	0.874147	+	2	26.2117	25.3376
Q9ULX6	AKAP8L	A-kinase anchor protein 8-like OS=Homo sapiens OX=9606 GN=AKAP8L PE=1 SV=4	71.64	646	2.12956	1.09056	+	2	24.4257	23.3351
Q9UMS4	PRPF19	Pre-mRNA-processing factor 19 OS=Homo sapiens OX=9606 GN=PRPF19 PE=1 SV=1	55.181	504	1.89336	0.920951	+	2	29.338	28.417
Q9UNF0	PACSIN2	Protein kinase C and casein kinase substrate in neurons protein 2 OS=Homo sapiens OX=9606 GN=PACSIN2 PE=1 SV=2	55.739	486	1.90557	0.93022	+	2	28.4711	27.5409
Q9UPN6	SCAF8	SR-related and CTD-associated factor 8 OS=Homo sapiens OX=9606 GN=SCAF8 PE=1 SV=1	140.519	1271	1.6267	0.701946	+	2	27.186	26.4841
Q9Y265	RUVBL1	RuvB-like 1 OS=Homo sapiens OX=9606 GN=RUVBL1 PE=1 SV=1	50.228	456	1.57623	0.656476	+	2	28.8748	28.2183
Q9Y3C7	MED31	Mediator of RNA polymerase II transcription subunit 31 OS=Homo sapiens OX=9606 GN=MED31 PE=1 SV=1	15.805	131	2.75042	1.45965	+	2	27.1866	25.7269
Q9Y3D7	PAM16	Mitochondrial import inner membrane translocase subunit TIM16 OS=Homo sapiens OX=9606 GN=PAM16 PE=1 SV=2	13.825	125	1.96142	0.971901	+	2	26.9456	25.9737
Q9Y3D9	MRPS23	28S ribosomal protein S23, mitochondrial OS=Homo sapiens OX=9606 GN=MRPS23 PE=1 SV=2	21.771	190	1.58572	0.665134	+	2	27.5773	26.9122
Q9Y5M8	SRPRB	Signal recognition particle receptor subunit beta OS=Homo sapiens OX=9606 GN=SRPRB PE=1 SV=3	29.702	271	1.90685	0.931194	+	2	27.5858	26.6546
Q9Y5S9	RBM8A	RNA-binding protein 8A OS=Homo sapiens OX=9606 GN=RBM8A PE=1 SV=1	19.889	174	2.35539	1.23597	+	2	26.9986	25.7627
A0A0A0MRE1	EXOC7	Exocyst complex component 7 (Fragment) OS=Homo sapiens OX=9606 GN=EXOC7 PE=1 SV=1	70.312	617	1.69576	0.761933	+	1	23.0928	22.3309
A0A1B0GW37	NFIB	Nuclear factor 1 OS=Homo sapiens OX=9606 GN=NFIB PE=1 SV=1	46.405	411	2.72604	1.44681	+	1	24.4746	23.0278
A0A3B3IUC9	AGK	Acylglycerol kinase, mitochondrial OS=Homo sapiens OX=9606 GN=AGK PE=1 SV=1	14.805	134	3.30383	1.72414	+	1	24.0351	22.3109
A0A494C0K7	MED27	Cofactor required for Sp1 transcriptional activation subunit 8 OS=Homo sapiens OX=9606 GN=MED27 PE=1 SV=1	36.426	326	40.4727	5.33888	+	1	25.7164	20.3775
C9IYL4	GTF2E1	General transcription factor IIE subunit 1 (Fragment) OS=Homo sapiens OX=9606 GN=GTF2E1 PE=1 SV=1	14.437	129	3.89611	1.96204	+	1	23.1715	21.2095
C9JP00	MBNL1	Muscleblind-like protein 1 OS=Homo sapiens OX=9606 GN=MBNL1 PE=1 SV=1	37.899	348	12.3542	3.62693	+	1	24.846	21.2191
C9JQV0	C7orf50	Uncharacterized protein C7orf50 (Fragment) OS=Homo sapiens OX=9606 GN=C7orf50 PE=1 SV=1	21.883	192	6.49574	2.69949	+	1	24.0354	21.3359
C9JXK0	LBR	Delta(14)-sterol reductase LBR (Fragment) OS=Homo sapiens OX=9606 GN=LBR PE=1 SV=1	24.284	213	3.71921	1.895	+	1	24.5943	22.6993
D6RFM7	ANAPC4	Anaphase-promoting complex subunit 4 OS=Homo sapiens OX=9606 GN=ANAPC4 PE=1 SV=1	9.709	83	2.12532	1.08768	+	1	24.0194	22.9317
E9PES6	HMGB3	High mobility group protein B3 (Fragment) OS=Homo sapiens OX=9606 GN=HMGB3 PE=1 SV=1	17.522	153	21.1348	4.40155	+	1	27.4045	23.0029
E9PQV6	MICU1	Calcium uptake protein 1, mitochondrial (Fragment) OS=Homo sapiens OX=9606 GN=MICU1 PE=1 SV=3	28.261	246	1.62726	0.702448	+	1	23.3219	22.6195
F8VUA7	OSBPL8	Oxysterol-binding protein (Fragment) OS=Homo sapiens OX=9606 GN=OSBPL8 PE=1 SV=8	79.053	694	3.87031	1.95245	+	1	24.5648	22.6123
F8W9B8	EXOC5	Exocyst complex component 5 OS=Homo sapiens OX=9606 GN=EXOC5 PE=1 SV=1	74.34	643	3.69608	1.886	+	1	24.0945	22.2085
G5E9E7	TJP1	Tight junction protein 1 (Zona occludens 1), isoform CRA_e OS=Homo sapiens OX=9606 GN=TJP1 PE=1 SV=1	189.676	1692	7.87438	2.97717	+	1	25.9619	22.9847
H0Y8U4	RFC1	Replication factor C subunit 1 (Fragment) OS=Homo sapiens OX=9606 GN=RFC1 PE=1 SV=1	20.341	187	5.78237	2.53166	+	1	24.3634	21.8317
H0YAH7	BRD8	Bromodomain-containing protein 8 (Fragment) OS=Homo sapiens OX=9606 GN=BRD8 PE=1 SV=1	31.611	292	2.35794	1.23752	+	1	22.9064	21.6689
H7C1C4	HCFC1	Host cell factor 1 (Fragment) OS=Homo sapiens OX=9606 GN=HCFC1 PE=1 SV=1	63.19	611	12.1289	3.60037	+	1	25.1562	21.5558
I3L394	CDC27	Cell division cycle protein 27 homolog (Fragment) OS=Homo sapiens OX=9606 GN=CDC27 PE=1 SV=1	18.896	163	5.43325	2.44182	+	1	24.0662	21.6244
K7EIY1	FAM32A	Protein FAM32A OS=Homo sapiens OX=9606 GN=FAM32A PE=1 SV=1	10.986	94	14.7684	3.88444	+	1	25.2146	21.3301
O95777	LSM8	U6 snRNA-associated Sm-like protein LSm8 OS=Homo sapiens OX=9606 GN=LSM8 PE=1 SV=3	10.403	96	3.75391	1.90839	+	1	22.6547	20.7463
P05109	S100A8	Protein S100-A8 OS=Homo sapiens OX=9606 GN=S100A8 PE=1 SV=1	10.835	93	7.29219	2.86635	+	1	25.4509	22.5846
P07919	UQCRH	Cytochrome b-c1 complex subunit 6, mitochondrial OS=Homo sapiens OX=9606 GN=UQCRH PE=1 SV=2	10.739	91	2.03858	1.02757	+	1	23.46	22.4324
P28066	PSMA5	Proteasome subunit alpha type-5 OS=Homo sapiens OX=9606 GN=PSMA5 PE=1 SV=3	26.411	241	3.1775	1.66789	+	1	23.5976	21.9297
P38935	IGHMBP2	DNA-binding protein SMUBP-2 OS=Homo sapiens OX=9606 GN=IGHMBP2 PE=1 SV=3	109.149	993	7.73371	2.95116	+	1	25.9826	23.0314
P39023	RPL3	60S ribosomal protein L3 OS=Homo sapiens OX=9606 GN=RPL3 PE=1 SV=2	46.109	403	1.76995	0.823706	+	1	24.19	23.3663
P39748	FEN1	Flap endonuclease 1 OS=Homo sapiens OX=9606 GN=FEN1 PE=1 SV=1	42.593	380	17.297	4.11245	+	1	25.9277	21.8152
P49207	RPL34	60S ribosomal protein L34 OS=Homo sapiens OX=9606 GN=RPL34 PE=1 SV=3	13.293	117	18.9793	4.24636	+	1	25.2453	20.9989
P53582	METAP1	Methionine aminopeptidase 1 OS=Homo sapiens OX=9606 GN=METAP1 PE=1 SV=2	43.215	386	6.94478	2.79593	+	1	24.0086	21.2127
P53618	COPB1	Coatomer subunit beta OS=Homo sapiens OX=9606 GN=COPB1 PE=1 SV=3	107.142	953	14.1491	3.82264	+	1	26.7348	22.9122
P62834	RAP1A	Ras-related protein Rap-1A OS=Homo sapiens OX=9606 GN=RAP1A PE=1 SV=1	20.987	184	7.39108	2.88578	+	1	25.2336	22.3478
P78559	MAP1A	Microtubule-associated protein 1A OS=Homo sapiens OX=9606 GN=MAP1A PE=1 SV=6	305.485	2803	13.9227	3.79937	+	1	24.2865	20.4871
Q05519	SRSF11	Serine/arginine-rich splicing factor 11 OS=Homo sapiens OX=9606 GN=SRSF11 PE=1 SV=1	53.542	484	9.1809	3.19863	+	1	24.7937	21.595
Q14644	RASA3	Ras GTPase-activating protein 3 OS=Homo sapiens OX=9606 GN=RASA3 PE=1 SV=3	95.699	834	13.2515	3.72808	+	1	24.6787	20.9507
Q15642	TRIP10	Cdc42-interacting protein 4 OS=Homo sapiens OX=9606 GN=TRIP10 PE=1 SV=3	68.352	601	1.61136	0.688277	+	1	22.3359	21.6476
Q86TJ2	TADA2B	Transcriptional adapter 2-beta OS=Homo sapiens OX=9606 GN=TADA2B PE=1 SV=2	48.47	420	1.70137	0.766696	+	1	23.4028	22.6361
Q8IWZ8	SUGP1	SURP and G-patch domain-containing protein 1 OS=Homo sapiens OX=9606 GN=SUGP1 PE=1 SV=2	72.471	645	1.66705	0.737299	+	1	23.1181	22.3808
Q8IX90	SKA3	Spindle and kinetochore-associated protein 3 OS=Homo sapiens OX=9606 GN=SKA3 PE=1 SV=2	46.359	412	3.24611	1.69871	+	1	24.5208	22.8221
Q8N1B9	NDUFA10	NADH dehydrogenase (Ubiquinone) 1 alpha subcomplex, 10, 42kDa, isoform CRA_c OS=Homo sapiens OX=9606 GN=NDUFA10 PE=1 SV=1	22.374	201	2.48025	1.31049	+	1	23.2938	21.9833
Q8N5N7	MRPL50	39S ribosomal protein L50, mitochondrial OS=Homo sapiens OX=9606 GN=MRPL50 PE=1 SV=2	18.325	158	22.6458	4.50117	+	1	25.944	21.4429
Q8NHZ8	CDC26	Anaphase-promoting complex subunit CDC26 OS=Homo sapiens OX=9606 GN=CDC26 PE=1 SV=1	9.777	85	7.25462	2.8589	+	1	25.0979	22.239
Q96EL3	MRPL53	39S ribosomal protein L53, mitochondrial OS=Homo sapiens OX=9606 GN=MRPL53 PE=1 SV=1	12.107	112	1.62841	0.703467	+	1	22.9962	22.2928
Q96ES7	SGF29	SAGA-associated factor 29 OS=Homo sapiens OX=9606 GN=SGF29 PE=1 SV=1	33.238	293	7.90818	2.98335	+	1	25.2048	22.2215
Q9BQ48	MRPL34	39S ribosomal protein L34, mitochondrial OS=Homo sapiens OX=9606 GN=MRPL34 PE=1 SV=1	10.165	92	21.2778	4.41128	+	1	25.9882	21.5769
Q9BRX2	PELO	Protein pelota homolog OS=Homo sapiens OX=9606 GN=PELO PE=1 SV=2	43.359	385	1.52017	0.604234	+	1	24.474	23.8698
Q9BS18	ANAPC13	Anaphase-promoting complex subunit 13 OS=Homo sapiens OX=9606 GN=ANAPC13 PE=1 SV=1	8.521	74	3.8333	1.93859	+	1	24.0252	22.0866
Q9H2W6	MRPL46	39S ribosomal protein L46, mitochondrial OS=Homo sapiens OX=9606 GN=MRPL46 PE=1 SV=1	31.705	279	3.99385	1.99778	+	1	23.9103	21.9125
Q9HAN9	NMNAT1	Nicotinamide/nicotinic acid mononucleotide adenylyltransferase 1 OS=Homo sapiens OX=9606 GN=NMNAT1 PE=1 SV=1	31.932	279	4.41496	2.1424	+	1	23.7449	21.6025
Q9NQT4	EXOSC5	Exosome complex component RRP46 OS=Homo sapiens OX=9606 GN=EXOSC5 PE=1 SV=1	25.249	235	19.7907	4.30675	+	1	26.7991	22.4923
Q9UJF2	RASAL2	Ras GTPase-activating protein nGAP OS=Homo sapiens OX=9606 GN=RASAL2 PE=1 SV=2	128.558	1139	1.7044	0.769263	+	1	23.2562	22.4869
Q9UPN4	CEP131	Centrosomal protein of 131 kDa OS=Homo sapiens OX=9606 GN=CEP131 PE=1 SV=3	122.149	1083	5.90759	2.56257	+	1	24.2933	21.7307
Q9Y3U8	RPL36	60S ribosomal protein L36 OS=Homo sapiens OX=9606 GN=RPL36 PE=1 SV=3	12.254	105	7.17833	2.84365	+	1	25.0871	22.2435
Q9Y3X0	CCDC9	Coiled-coil domain-containing protein 9 OS=Homo sapiens OX=9606 GN=CCDC9 PE=1 SV=1	59.703	531	1.82208	0.865589	+	1	23.5519	22.6863
R4GMM2	PARD6A	Partitioning defective 6 homolog alpha OS=Homo sapiens OX=9606 GN=PARD6A PE=1 SV=1	34.143	316	3.08181	1.62378	+	1	23.1082	21.4844
A0A087WTP3	KHSRP	Far upstream element-binding protein 2 OS=Homo sapiens OX=9606 GN=KHSRP PE=1 SV=1	73.028	711	0.0207964	-5.58752	-	2	23.7477	29.3352
A0A087WU03	HNRNPDL	Heterogeneous nuclear ribonucleoprotein D-like OS=Homo sapiens OX=9606 GN=HNRNPDL PE=1 SV=1	6.722	57	0.245117	-2.02846	-	2	26.1762	28.2047
A0A087WUK2	HNRNPDL	Heterogeneous nuclear ribonucleoprotein D-like OS=Homo sapiens OX=9606 GN=HNRNPDL PE=1 SV=1	40.04	363	0.355437	-1.49233	-	2	29.6014	31.0937
A0A087WXM6	RPL17	60S ribosomal protein L17 (Fragment) OS=Homo sapiens OX=9606 GN=RPL17 PE=1 SV=1	19.586	169	0.555884	-0.847144	-	2	32.5777	33.4248
A0A087X0X3	HNRNPM	Heterogeneous nuclear ribonucleoprotein M OS=Homo sapiens OX=9606 GN=HNRNPM PE=1 SV=1	77.57	730	0.175054	-2.51413	-	2	30.073	32.5872
A0A096LP22	PTRH1	Probable peptidyl-tRNA hydrolase (Fragment) OS=Homo sapiens OX=9606 GN=PTRH1 PE=1 SV=1	18.542	172	0.412202	-1.27858	-	2	25.001	26.2796
A0A0A0MQW0	MYEF2	Myelin expression factor 2 OS=Homo sapiens OX=9606 GN=MYEF2 PE=1 SV=1	61.957	576	0.0130377	-6.26116	-	2	22.6228	28.8839
A0A0A0MR50	CUL4A	Cullin-4A OS=Homo sapiens OX=9606 GN=CUL4A PE=1 SV=1	77.72	667	0.38194	-1.38858	-	2	22.5526	23.9412
A0A0A0MRA5	HNRNPUL1	Heterogeneous nuclear ribonucleoprotein U-like protein 1 OS=Homo sapiens OX=9606 GN=HNRNPUL1 PE=1 SV=1	85.94	766	0.610509	-0.711915	-	2	25.7999	26.5118
A0A0A6YYJ5	MACF1	Microtubule-actin cross-linking factor 1, isoforms 1/2/3/5 (Fragment) OS=Homo sapiens OX=9606 GN=MACF1 PE=1 SV=2	177.28	1668	0.610104	-0.712873	-	2	24.7479	25.4607
A0A0D9SFI6	FHL1	Four and a half LIM domains protein 1 (Fragment) OS=Homo sapiens OX=9606 GN=FHL1 PE=1 SV=1	16.824	147	0.544757	-0.876316	-	2	23.4638	24.3401
A0A140T947	DHX16	Pre-mRNA-splicing factor ATP-dependent RNA helicase DHX16 (Fragment) OS=Homo sapiens OX=9606 GN=DHX16 PE=1 SV=1	76.933	669	0.403861	-1.30807	-	2	25.008	26.3161
A0A1W2PPS1	HNRNPU	Heterogeneous nuclear ribonucleoprotein U OS=Homo sapiens OX=9606 GN=HNRNPU PE=1 SV=1	88.318	804	0.586548	-0.769678	-	2	28.3381	29.1078
A0A2R8YD90	SAMHD1	Deoxynucleoside triphosphate triphosphohydrolase SAMHD1 (Fragment) OS=Homo sapiens OX=9606 GN=SAMHD1 PE=1 SV=1	47.408	413	0.538465	-0.893077	-	2	24.7243	25.6174
A0A3B3IUC0	ITM2B	Integral membrane protein 2 OS=Homo sapiens OX=9606 GN=ITM2B PE=1 SV=1	24.2	210	0.206835	-2.27345	-	2	21.1331	23.4065
A0A669KB05	CTNND1	Catenin delta-1 OS=Homo sapiens OX=9606 GN=CTNND1 PE=1 SV=1	102.29	915	0.487118	-1.03766	-	2	26.7159	27.7536
B0QY90	EIF3L	Eukaryotic translation initiation factor 3 subunit L OS=Homo sapiens OX=9606 GN=EIF3L PE=1 SV=1	55.162	466	0.126423	-2.98366	-	2	24.4939	27.4775
B0QYK0	EWSR1	RNA-binding protein EWS OS=Homo sapiens OX=9606 GN=EWSR1 PE=1 SV=1	64.929	618	0.619985	-0.689696	-	2	30.9025	31.5922
B4DHE8	MSI2	RNA-binding protein Musashi homolog 2 OS=Homo sapiens OX=9606 GN=MSI2 PE=1 SV=1	34.812	324	0.199369	-2.32648	-	2	26.097	28.4235
B4DJ81	NDUFS1	NADH-ubiquinone oxidoreductase 75 kDa subunit, mitochondrial OS=Homo sapiens OX=9606 GN=NDUFS1 PE=1 SV=1	66.922	611	0.457299	-1.12879	-	2	25.3779	26.5067
B7WPG3	HNRNPLL	Heterogeneous nuclear ribonucleoprotein L-like OS=Homo sapiens OX=9606 GN=HNRNPLL PE=1 SV=1	56.451	508	0.242883	-2.04167	-	2	24.2013	26.243
B7ZM87	SRGAP2	SLIT-ROBO Rho GTPase-activating protein 2 OS=Homo sapiens OX=9606 GN=SRGAP2 PE=1 SV=1	120.742	1070	0.398298	-1.32808	-	2	27.3042	28.6323
D6R938	CAMK2D	Calcium/calmodulin-dependent protein kinase OS=Homo sapiens OX=9606 GN=CAMK2D PE=1 SV=1	56.298	498	0.629435	-0.667871	-	2	26.5992	27.267
D6R9P3	HNRNPAB	Heterogeneous nuclear ribonucleoprotein A/B OS=Homo sapiens OX=9606 GN=HNRNPAB PE=1 SV=1	30.303	280	0.495507	-1.01302	-	2	31.4608	32.4738
E7EPN9	PRRC2C	Protein PRRC2C OS=Homo sapiens OX=9606 GN=PRRC2C PE=1 SV=1	308.777	2819	0.159612	-2.64736	-	2	27.3726	30.02
E9PGM9	RBM6	RNA-binding protein 6 OS=Homo sapiens OX=9606 GN=RBM6 PE=1 SV=1	113.929	991	0.136322	-2.87491	-	2	24.8118	27.6867
E9PHA2	NCAPH	Condensin complex subunit 2 OS=Homo sapiens OX=9606 GN=NCAPH PE=1 SV=1	81.573	730	0.300267	-1.73568	-	2	22.3043	24.04
E9PLD3		Uncharacterized protein OS=Homo sapiens OX=9606 PE=4 SV=1	11.6	99	0.388873	-1.36263	-	2	23.9346	25.2973
E9PQX9	DRAP1	Dr1-associated corepressor OS=Homo sapiens OX=9606 GN=DRAP1 PE=1 SV=1	19.966	185	0.53195	-0.910637	-	2	25.6163	26.527
E9PS97	PARVA	Alpha-parvin (Fragment) OS=Homo sapiens OX=9606 GN=PARVA PE=1 SV=1	23.62	209	0.203451	-2.29725	-	2	23.736	26.0333
F8W726	UBAP2L	Ubiquitin-associated protein 2-like OS=Homo sapiens OX=9606 GN=UBAP2L PE=1 SV=2	113.628	1079	0.221463	-2.17486	-	2	26.2574	28.4323
F8W7S5	RRBP1	Ribosome-binding protein 1 OS=Homo sapiens OX=9606 GN=RRBP1 PE=1 SV=1	84.326	751	0.485682	-1.04192	-	2	29.3837	30.4256
F8W930	IGF2BP2	Insulin-like growth factor 2 mRNA-binding protein 2 OS=Homo sapiens OX=9606 GN=IGF2BP2 PE=1 SV=1	66.786	605	0.249594	-2.00234	-	2	26.6181	28.6204
F8WJN3	CPSF6	Cleavage and polyadenylation specificity factor subunit 6 OS=Homo sapiens OX=9606 GN=CPSF6 PE=1 SV=1	52.27	478	0.537113	-0.896702	-	2	26.3628	27.2595
G8JLD3	ERC1	ELKS/Rab6-interacting/CAST family member 1 OS=Homo sapiens OX=9606 GN=ERC1 PE=1 SV=1	124.82	1086	0.63097	-0.664356	-	2	28.8856	29.5499
H0Y9M8	NDUFS4	NADH dehydrogenase [ubiquinone] iron-sulfur protein 4, mitochondrial (Fragment) OS=Homo sapiens OX=9606 GN=NDUFS4 PE=1 SV=1	13.499	116	0.491963	-1.02338	-	2	23.9432	24.9666
H0YA96	HNRNPD	Heterogeneous nuclear ribonucleoprotein D0 (Fragment) OS=Homo sapiens OX=9606 GN=HNRNPD PE=1 SV=1	23.923	210	0.541156	-0.885882	-	2	32.2515	33.1374
H0YAQ0	ASH2L	Set1/Ash2 histone methyltransferase complex subunit ASH2 (Fragment) OS=Homo sapiens OX=9606 GN=ASH2L PE=1 SV=1	10.263	90	0.323894	-1.62641	-	2	23.7007	25.3271
H3BRU6	PCBP2	Poly(rC)-binding protein 2 (Fragment) OS=Homo sapiens OX=9606 GN=PCBP2 PE=1 SV=1	31.712	301	0.590707	-0.759486	-	2	25.9962	26.7557
H7BYY1	TPM1	Tropomyosin 1 (Alpha), isoform CRA_m OS=Homo sapiens OX=9606 GN=TPM1 PE=1 SV=1	28.747	248	0.530032	-0.915848	-	2	28.8064	29.7223
I3L2R3	NDE1	Nuclear distribution protein nudE homolog 1 (Fragment) OS=Homo sapiens OX=9606 GN=NDE1 PE=1 SV=1	14.188	137	0.120316	-3.0551	-	2	23.3905	26.4456
J3QR09	RPL19	Ribosomal protein L19 OS=Homo sapiens OX=9606 GN=RPL19 PE=1 SV=1	23.135	193	0.606903	-0.720463	-	2	26.4697	27.1902
J3QS74	SKA2	Protein FAM33A OS=Homo sapiens OX=9606 GN=SKA2 PE=1 SV=1	7.108	61	0.409241	-1.28898	-	2	24.3939	25.6829
K7EML3	SHFL	Shiftless antiviral inhibitor of ribosomal frameshifting protein (Fragment) OS=Homo sapiens OX=9606 GN=SHFL PE=1 SV=1	8.125	71	0.365438	-1.4523	-	2	24.6742	26.1265
K7EQ55	DAZAP1	DAZ-associated protein 1 OS=Homo sapiens OX=9606 GN=DAZAP1 PE=1 SV=2	43.312	406	0.0397587	-4.65259	-	2	25.9186	30.5712
K7EQB6	LIG3	DNA ligase 3 (Fragment) OS=Homo sapiens OX=9606 GN=LIG3 PE=1 SV=1	20.94	185	0.660549	-0.598262	-	2	24.0057	24.604
M0QXY9	SNAPC2	snRNA-activating protein complex subunit 2 (Fragment) OS=Homo sapiens OX=9606 GN=SNAPC2 PE=1 SV=1	29.561	279	0.522319	-0.936996	-	2	23.6992	24.6362
M0QY97	ZC3H4	Zinc finger CCCH domain-containing protein 4 (Fragment) OS=Homo sapiens OX=9606 GN=ZC3H4 PE=1 SV=1	95.538	910	0.250119	-1.99931	-	2	22.6809	24.6802
O00303	EIF3F	Eukaryotic translation initiation factor 3 subunit F OS=Homo sapiens OX=9606 GN=EIF3F PE=1 SV=1	37.564	357	0.447187	-1.16105	-	2	28.865	30.026
O00425	IGF2BP3	Insulin-like growth factor 2 mRNA-binding protein 3 OS=Homo sapiens OX=9606 GN=IGF2BP3 PE=1 SV=2	63.705	579	0.371624	-1.42808	-	2	28.324	29.7521
O14893	GEMIN2	Gem-associated protein 2 OS=Homo sapiens OX=9606 GN=GEMIN2 PE=1 SV=1	31.585	280	0.558237	-0.841051	-	2	22.4485	23.2895
O15371	EIF3D	Eukaryotic translation initiation factor 3 subunit D OS=Homo sapiens OX=9606 GN=EIF3D PE=1 SV=1	63.973	548	0.560884	-0.834226	-	2	23.8702	24.7045
O43663	PRC1	Protein regulator of cytokinesis 1 OS=Homo sapiens OX=9606 GN=PRC1 PE=1 SV=2	71.607	620	0.551784	-0.857825	-	2	27.1591	28.017
O75475	PSIP1	PC4 and SFRS1-interacting protein OS=Homo sapiens OX=9606 GN=PSIP1 PE=1 SV=1	60.103	530	0.3532	-1.50144	-	2	29.2034	30.7049
O75525	KHDRBS3	KH domain-containing, RNA-binding, signal transduction-associated protein 3 OS=Homo sapiens OX=9606 GN=KHDRBS3 PE=1 SV=1	38.8	346	0.630822	-0.664694	-	2	28.3674	29.0321
O75821	EIF3G	Eukaryotic translation initiation factor 3 subunit G OS=Homo sapiens OX=9606 GN=EIF3G PE=1 SV=2	35.611	320	0.481252	-1.05514	-	2	27.0331	28.0882
P04843	RPN1	Dolichyl-diphosphooligosaccharide--protein glycosyltransferase subunit 1 OS=Homo sapiens OX=9606 GN=RPN1 PE=1 SV=1	68.569	607	0.290271	-1.78453	-	2	27.3247	29.1092
P04844	RPN2	Dolichyl-diphosphooligosaccharide--protein glycosyltransferase subunit 2 OS=Homo sapiens OX=9606 GN=RPN2 PE=1 SV=3	69.284	631	0.222121	-2.17058	-	2	22.5506	24.7211
P05121	SERPINE1	Plasminogen activator inhibitor 1 OS=Homo sapiens OX=9606 GN=SERPINE1 PE=1 SV=1	45.06	402	0.197108	-2.34294	-	2	24.7217	27.0647
P05161	ISG15	Ubiquitin-like protein ISG15 OS=Homo sapiens OX=9606 GN=ISG15 PE=1 SV=5	17.888	165	0.416136	-1.26487	-	2	25.8724	27.1373
P05976	MYL1	Myosin light chain 1/3, skeletal muscle isoform OS=Homo sapiens OX=9606 GN=MYL1 PE=1 SV=3	21.145	194	0.469392	-1.09114	-	2	29.5636	30.6547
P09234	SNRPC	U1 small nuclear ribonucleoprotein C OS=Homo sapiens OX=9606 GN=SNRPC PE=1 SV=1	17.394	159	0.462385	-1.11283	-	2	30.6821	31.7949
P09651	HNRNPA1	Heterogeneous nuclear ribonucleoprotein A1 OS=Homo sapiens OX=9606 GN=HNRNPA1 PE=1 SV=5	38.747	372	0.130615	-2.93661	-	2	32.4786	35.4152
P10809	HSPD1	60 kDa heat shock protein, mitochondrial OS=Homo sapiens OX=9606 GN=HSPD1 PE=1 SV=2	61.055	573	0.46473	-1.10554	-	2	25.7548	26.8603
P11047	LAMC1	Laminin subunit gamma-1 OS=Homo sapiens OX=9606 GN=LAMC1 PE=1 SV=3	177.603	1609	0.581512	-0.782118	-	2	24.9793	25.7614
P14866	HNRNPL	Heterogeneous nuclear ribonucleoprotein L OS=Homo sapiens OX=9606 GN=HNRNPL PE=1 SV=2	64.133	589	0.184728	-2.43652	-	2	28.2235	30.66
P19338	NCL	Nucleolin OS=Homo sapiens OX=9606 GN=NCL PE=1 SV=3	76.614	710	0.343084	-1.54337	-	2	30.7708	32.3141
P22626	HNRNPA2B1	Heterogeneous nuclear ribonucleoproteins A2/B1 OS=Homo sapiens OX=9606 GN=HNRNPA2B1 PE=1 SV=2	37.43	353	0.0992517	-3.33276	-	2	31.9041	35.2368
P24593	IGFBP5	Insulin-like growth factor-binding protein 5 OS=Homo sapiens OX=9606 GN=IGFBP5 PE=1 SV=1	30.57	272	0.631765	-0.662541	-	2	27.0387	27.7013
P25705	ATP5F1A	ATP synthase subunit alpha, mitochondrial OS=Homo sapiens OX=9606 GN=ATP5F1A PE=1 SV=1	59.751	553	0.449334	-1.15414	-	2	23.5693	24.7234
P26368	U2AF2	Splicing factor U2AF 65 kDa subunit OS=Homo sapiens OX=9606 GN=U2AF2 PE=1 SV=4	53.501	475	0.582733	-0.779092	-	2	27.9438	28.7229
P30153	PPP2R1A	Serine/threonine-protein phosphatase 2A 65 kDa regulatory subunit A alpha isoform OS=Homo sapiens OX=9606 GN=PPP2R1A PE=1 SV=4	65.309	589	0.501128	-0.99675	-	2	26.1622	27.1589
P32970	CD70	CD70 antigen OS=Homo sapiens OX=9606 GN=CD70 PE=1 SV=2	21.118	193	0.566692	-0.819363	-	2	23.3066	24.126
P33240	CSTF2	Cleavage stimulation factor subunit 2 OS=Homo sapiens OX=9606 GN=CSTF2 PE=1 SV=1	60.959	577	0.0284574	-5.13505	-	2	24.7099	29.8449
P35250	RFC2	Replication factor C subunit 2 OS=Homo sapiens OX=9606 GN=RFC2 PE=1 SV=3	39.157	354	0.64806	-0.6258	-	2	25.3153	25.9411
P35637	FUS	RNA-binding protein FUS OS=Homo sapiens OX=9606 GN=FUS PE=1 SV=1	53.426	526	0.362278	-1.46483	-	2	31.358	32.8228
P38159	RBMX	RNA-binding motif protein, X chromosome OS=Homo sapiens OX=9606 GN=RBMX PE=1 SV=3	42.332	391	0.317411	-1.65558	-	2	28.7723	30.4279
P42704	LRPPRC	Leucine-rich PPR motif-containing protein, mitochondrial OS=Homo sapiens OX=9606 GN=LRPPRC PE=1 SV=3	157.905	1394	0.120958	-3.04743	-	2	23.669	26.7165
P46777	RPL5	60S ribosomal protein L5 OS=Homo sapiens OX=9606 GN=RPL5 PE=1 SV=3	34.363	297	0.434488	-1.20261	-	2	26.8979	28.1005
P47914	RPL29	60S ribosomal protein L29 OS=Homo sapiens OX=9606 GN=RPL29 PE=1 SV=2	17.752	159	0.439854	-1.1849	-	2	27.1687	28.3536
P48634	PRRC2A	Protein PRRC2A OS=Homo sapiens OX=9606 GN=PRRC2A PE=1 SV=3	228.863	2157	0.0518658	-4.26907	-	2	25.502	29.7711
P49411	TUFM	Elongation factor Tu, mitochondrial OS=Homo sapiens OX=9606 GN=TUFM PE=1 SV=2	49.542	452	0.596673	-0.744988	-	2	26.0336	26.7786
P49750	YLPM1	YLP motif-containing protein 1 OS=Homo sapiens OX=9606 GN=YLPM1 PE=1 SV=4	241.645	2146	0.0598984	-4.06134	-	2	24.0859	28.1472
P49790	NUP153	Nuclear pore complex protein Nup153 OS=Homo sapiens OX=9606 GN=NUP153 PE=1 SV=2	153.938	1475	0.594339	-0.750642	-	2	28.0743	28.8249
P49959	MRE11	Double-strand break repair protein MRE11 OS=Homo sapiens OX=9606 GN=MRE11 PE=1 SV=3	80.593	708	0.420152	-1.25102	-	2	23.9054	25.1564
P51116	FXR2	Fragile X mental retardation syndrome-related protein 2 OS=Homo sapiens OX=9606 GN=FXR2 PE=1 SV=2	74.223	673	0.395178	-1.33943	-	2	24.02	25.3595
P51991	HNRNPA3	Heterogeneous nuclear ribonucleoprotein A3 OS=Homo sapiens OX=9606 GN=HNRNPA3 PE=1 SV=2	39.595	378	0.115975	-3.10811	-	2	31.0616	34.1697
P54727	RAD23B	UV excision repair protein RAD23 homolog B OS=Homo sapiens OX=9606 GN=RAD23B PE=1 SV=1	43.171	409	0.546644	-0.871326	-	2	25.5378	26.4091
P55072	VCP	Transitional endoplasmic reticulum ATPase OS=Homo sapiens OX=9606 GN=VCP PE=1 SV=4	89.322	806	0.452716	-1.14332	-	2	24.0116	25.155
P60228	EIF3E	Eukaryotic translation initiation factor 3 subunit E OS=Homo sapiens OX=9606 GN=EIF3E PE=1 SV=1	52.221	445	0.276767	-1.85326	-	2	27.3118	29.1651
P61978	HNRNPK	Heterogeneous nuclear ribonucleoprotein K OS=Homo sapiens OX=9606 GN=HNRNPK PE=1 SV=1	50.976	463	0.391019	-1.35469	-	2	29.6516	31.0062
P62258	YWHAE	14-3-3 protein epsilon OS=Homo sapiens OX=9606 GN=YWHAE PE=1 SV=1	29.174	255	0.426545	-1.22923	-	2	25.153	26.3823
P62750	RPL23A	60S ribosomal protein L23a OS=Homo sapiens OX=9606 GN=RPL23A PE=1 SV=1	17.695	156	0.43921	-1.18702	-	2	29.4253	30.6123
P67809	YBX1	Y-box-binding protein 1 OS=Homo sapiens OX=9606 GN=YBX1 PE=1 SV=3	35.924	324	0.590526	-0.759926	-	2	29.8671	30.6271
P78347	GTF2I	General transcription factor II-I OS=Homo sapiens OX=9606 GN=GTF2I PE=1 SV=2	112.416	998	0.176238	-2.5044	-	2	29.2399	31.7443
P78527	PRKDC	DNA-dependent protein kinase catalytic subunit OS=Homo sapiens OX=9606 GN=PRKDC PE=1 SV=3	469.089	4128	0.461345	-1.11608	-	2	25.2934	26.4095
P79522	PRR3	Proline-rich protein 3 OS=Homo sapiens OX=9606 GN=PRR3 PE=1 SV=2	20.64	188	0.493266	-1.01956	-	2	23.4131	24.4327
P84103	SRSF3	Serine/arginine-rich splicing factor 3 OS=Homo sapiens OX=9606 GN=SRSF3 PE=1 SV=1	19.33	164	0.54898	-0.865175	-	2	28.2164	29.0815
P98179	RBM3	RNA-binding protein 3 OS=Homo sapiens OX=9606 GN=RBM3 PE=1 SV=1	17.17	157	0.118338	-3.07901	-	2	28.3201	31.3991
Q00577	PURA	Transcriptional activator protein Pur-alpha OS=Homo sapiens OX=9606 GN=PURA PE=1 SV=2	34.911	322	0.485908	-1.04125	-	2	28.6386	29.6798
Q01804	OTUD4	OTU domain-containing protein 4 OS=Homo sapiens OX=9606 GN=OTUD4 PE=1 SV=4	124.045	1114	0.380418	-1.39434	-	2	26.1219	27.5162
Q05048	CSTF1	Cleavage stimulation factor subunit 1 OS=Homo sapiens OX=9606 GN=CSTF1 PE=1 SV=1	48.358	431	0.0268869	-5.21695	-	2	22.2169	27.4338
Q07666	KHDRBS1	KH domain-containing, RNA-binding, signal transduction-associated protein 1 OS=Homo sapiens OX=9606 GN=KHDRBS1 PE=1 SV=1	48.227	443	0.426212	-1.23036	-	2	30.0742	31.3045
Q07955	SRSF1	Serine/arginine-rich splicing factor 1 OS=Homo sapiens OX=9606 GN=SRSF1 PE=1 SV=2	27.745	248	0.656945	-0.606155	-	2	28.6524	29.2585
Q08211	DHX9	ATP-dependent RNA helicase A OS=Homo sapiens OX=9606 GN=DHX9 PE=1 SV=4	140.958	1270	0.517801	-0.94953	-	2	26.1752	27.1247
Q13151	HNRNPA0	Heterogeneous nuclear ribonucleoprotein A0 OS=Homo sapiens OX=9606 GN=HNRNPA0 PE=1 SV=1	30.841	305	0.214598	-2.22029	-	2	31.9642	34.1845
Q13283	G3BP1	Ras GTPase-activating protein-binding protein 1 OS=Homo sapiens OX=9606 GN=G3BP1 PE=1 SV=1	52.164	466	0.168432	-2.56976	-	2	32.1599	34.7296
Q13555	CAMK2G	Calcium/calmodulin-dependent protein kinase type II subunit gamma OS=Homo sapiens OX=9606 GN=CAMK2G PE=1 SV=4	62.607	558	0.562726	-0.829497	-	2	24.3166	25.1461
Q14011	CIRBP	Cold-inducible RNA-binding protein OS=Homo sapiens OX=9606 GN=CIRBP PE=1 SV=1	18.648	172	0.250763	-1.9956	-	2	28.6698	30.6654
Q14137	BOP1	Ribosome biogenesis protein BOP1 OS=Homo sapiens OX=9606 GN=BOP1 PE=1 SV=2	83.63	746	0.662957	-0.593013	-	2	23.3541	23.9471
Q14152	EIF3A	Eukaryotic translation initiation factor 3 subunit A OS=Homo sapiens OX=9606 GN=EIF3A PE=1 SV=1	166.569	1382	0.561704	-0.832119	-	2	27.3498	28.182
Q14444	CAPRIN1	Caprin-1 OS=Homo sapiens OX=9606 GN=CAPRIN1 PE=1 SV=2	78.366	709	0.151634	-2.72133	-	2	30.512	33.2334
Q14694	USP10	Ubiquitin carboxyl-terminal hydrolase 10 OS=Homo sapiens OX=9606 GN=USP10 PE=1 SV=2	87.134	798	0.332696	-1.58772	-	2	26.34	27.9277
Q15233	NONO	Non-POU domain-containing octamer-binding protein OS=Homo sapiens OX=9606 GN=NONO PE=1 SV=4	54.232	471	0.470276	-1.08842	-	2	32.9444	34.0328
Q15717	ELAVL1	ELAV-like protein 1 OS=Homo sapiens OX=9606 GN=ELAVL1 PE=1 SV=2	36.092	326	0.531002	-0.913211	-	2	28.3369	29.2501
Q16666	IFI16	Gamma-interferon-inducible protein 16 OS=Homo sapiens OX=9606 GN=IFI16 PE=1 SV=3	88.256	785	0.382187	-1.38765	-	2	25.1683	26.5559
Q1KMD3	HNRNPUL2	Heterogeneous nuclear ribonucleoprotein U-like protein 2 OS=Homo sapiens OX=9606 GN=HNRNPUL2 PE=1 SV=1	85.105	747	0.466944	-1.09868	-	2	25.4589	26.5576
Q32MZ4	LRRFIP1	Leucine-rich repeat flightless-interacting protein 1 OS=Homo sapiens OX=9606 GN=LRRFIP1 PE=1 SV=2	89.253	808	0.559666	-0.837361	-	2	23.5252	24.3625
Q3ZCM7	TUBB8	Tubulin beta-8 chain OS=Homo sapiens OX=9606 GN=TUBB8 PE=1 SV=2	49.776	444	0.52242	-0.936719	-	2	27.2521	28.1889
Q5JRI1	SRSF10	Serine/arginine-rich-splicing factor 10 OS=Homo sapiens OX=9606 GN=SRSF10 PE=1 SV=1	20.913	172	0.503687	-0.989401	-	2	24.3862	25.3756
Q5JSZ5	PRRC2B	Protein PRRC2B OS=Homo sapiens OX=9606 GN=PRRC2B PE=1 SV=2	242.967	2229	0.570333	-0.810124	-	2	25.6477	26.4578
Q69YN4	VIRMA	Protein virilizer homolog OS=Homo sapiens OX=9606 GN=VIRMA PE=1 SV=2	202.025	1812	0.461785	-1.11471	-	2	22.1876	23.3023
Q6NZY4	ZCCHC8	Zinc finger CCHC domain-containing protein 8 OS=Homo sapiens OX=9606 GN=ZCCHC8 PE=1 SV=2	78.577	707	0.159858	-2.64514	-	2	25.9377	28.5829
Q6PKG0	LARP1	La-related protein 1 OS=Homo sapiens OX=9606 GN=LARP1 PE=1 SV=2	123.51	1096	0.66529	-0.587946	-	2	28.5962	29.1841
Q6ZN40	TPM1	Tropomyosin 1 (Alpha), isoform CRA_f OS=Homo sapiens OX=9606 GN=TPM1 PE=1 SV=1	37.453	326	0.451896	-1.14594	-	2	24.5546	25.7005
Q6ZUT6	CCDC9B	Coiled-coil domain-containing protein 9B OS=Homo sapiens OX=9606 GN=CCDC9B PE=1 SV=1	57.325	534	0.473988	-1.07708	-	2	26.5995	27.6765
Q765P7	MTSS2	Protein MTSS 2 OS=Homo sapiens OX=9606 GN=MTSS2 PE=1 SV=1	79.929	747	0.270666	-1.88542	-	2	24.9624	26.8478
Q7Z417	NUFIP2	Nuclear fragile X mental retardation-interacting protein 2 OS=Homo sapiens OX=9606 GN=NUFIP2 PE=1 SV=1	76.121	695	0.639009	-0.646092	-	2	30.9476	31.5937
Q86UE4	MTDH	Protein LYRIC OS=Homo sapiens OX=9606 GN=MTDH PE=1 SV=2	63.837	582	0.612511	-0.707194	-	2	25.9673	26.6745
Q86V81	ALYREF	THO complex subunit 4 OS=Homo sapiens OX=9606 GN=ALYREF PE=1 SV=3	26.888	257	0.616382	-0.698102	-	2	30.4327	31.1308
Q8IWX8	CHERP	Calcium homeostasis endoplasmic reticulum protein OS=Homo sapiens OX=9606 GN=CHERP PE=1 SV=3	103.702	916	0.511457	-0.967316	-	2	27.2778	28.2451
Q8TDB6	DTX3L	E3 ubiquitin-protein ligase DTX3L OS=Homo sapiens OX=9606 GN=DTX3L PE=1 SV=1	83.554	740	0.467294	-1.0976	-	2	23.1282	24.2258
Q8WWM7	ATXN2L	Ataxin-2-like protein OS=Homo sapiens OX=9606 GN=ATXN2L PE=1 SV=2	113.374	1075	0.472317	-1.08217	-	2	29.9383	31.0205
Q8WXF1	PSPC1	Paraspeckle component 1 OS=Homo sapiens OX=9606 GN=PSPC1 PE=1 SV=1	58.744	523	0.159997	-2.64388	-	2	29.9371	32.5809
Q92499	DDX1	ATP-dependent RNA helicase DDX1 OS=Homo sapiens OX=9606 GN=DDX1 PE=1 SV=2	82.432	740	0.520079	-0.943198	-	2	28.2888	29.232
Q92804	TAF15	TATA-binding protein-associated factor 2N OS=Homo sapiens OX=9606 GN=TAF15 PE=1 SV=1	61.83	592	0.228891	-2.12727	-	2	28.2022	30.3295
Q92974	ARHGEF2	Rho guanine nucleotide exchange factor 2 OS=Homo sapiens OX=9606 GN=ARHGEF2 PE=1 SV=4	111.543	986	0.616376	-0.698118	-	2	24.9552	25.6533
Q96AE4	FUBP1	Far upstream element-binding protein 1 OS=Homo sapiens OX=9606 GN=FUBP1 PE=1 SV=3	67.56	644	0.0310156	-5.01086	-	2	24.9468	29.9577
Q96BY6	DOCK10	Dedicator of cytokinesis protein 10 OS=Homo sapiens OX=9606 GN=DOCK10 PE=1 SV=3	249.531	2186	0.557154	-0.843851	-	2	26.7428	27.5866
Q96EH3	MALSU1	Mitochondrial assembly of ribosomal large subunit protein 1 OS=Homo sapiens OX=9606 GN=MALSU1 PE=1 SV=1	26.17	234	0.4636	-1.10905	-	2	23.6556	24.7646
Q96G25	MED8	Mediator of RNA polymerase II transcription subunit 8 OS=Homo sapiens OX=9606 GN=MED8 PE=1 SV=2	29.08	268	0.409008	-1.2898	-	2	27.3082	28.598
Q96HS1	PGAM5	Serine/threonine-protein phosphatase PGAM5, mitochondrial OS=Homo sapiens OX=9606 GN=PGAM5 PE=1 SV=2	32.004	289	0.571992	-0.805934	-	2	26.3238	27.1298
Q96I24	FUBP3	Far upstream element-binding protein 3 OS=Homo sapiens OX=9606 GN=FUBP3 PE=1 SV=2	61.64	572	0.166458	-2.58677	-	2	27.7005	30.2873
Q96II8	LRCH3	DISP complex protein LRCH3 OS=Homo sapiens OX=9606 GN=LRCH3 PE=1 SV=2	86.083	777	0.651495	-0.618174	-	2	23.7105	24.3287
Q96PK6	RBM14	RNA-binding protein 14 OS=Homo sapiens OX=9606 GN=RBM14 PE=1 SV=2	69.492	669	0.571451	-0.807298	-	2	28.5716	29.3789
Q96QR8	PURB	Transcriptional activator protein Pur-beta OS=Homo sapiens OX=9606 GN=PURB PE=1 SV=3	33.241	312	0.283898	-1.81656	-	2	26.6357	28.4523
Q99613	EIF3C	Eukaryotic translation initiation factor 3 subunit C OS=Homo sapiens OX=9606 GN=EIF3C PE=1 SV=1	105.344	913	0.407259	-1.29598	-	2	25.2975	26.5935
Q99988	GDF15	Growth/differentiation factor 15 OS=Homo sapiens OX=9606 GN=GDF15 PE=1 SV=3	34.14	308	0.561542	-0.832535	-	2	24.8711	25.7036
Q9BUF5	TUBB6	Tubulin beta-6 chain OS=Homo sapiens OX=9606 GN=TUBB6 PE=1 SV=1	49.857	446	0.543512	-0.879616	-	2	26.6879	27.5675
Q9BVJ6	UTP14A	U3 small nucleolar RNA-associated protein 14 homolog A OS=Homo sapiens OX=9606 GN=UTP14A PE=1 SV=1	87.978	771	0.428069	-1.22409	-	2	24.0921	25.3162
Q9BWF3	RBM4	RNA-binding protein 4 OS=Homo sapiens OX=9606 GN=RBM4 PE=1 SV=1	40.314	364	0.104641	-3.25648	-	2	23.7415	26.998
Q9BZF9	UACA	Uveal autoantigen with coiled-coil domains and ankyrin repeats OS=Homo sapiens OX=9606 GN=UACA PE=1 SV=2	162.505	1416	0.608757	-0.716061	-	2	28.9092	29.6253
Q9H1I8	ASCC2	Activating signal cointegrator 1 complex subunit 2 OS=Homo sapiens OX=9606 GN=ASCC2 PE=1 SV=3	86.36	757	0.616949	-0.696776	-	2	24.7325	25.4292
Q9NPE3	NOP10	H/ACA ribonucleoprotein complex subunit 3 OS=Homo sapiens OX=9606 GN=NOP10 PE=1 SV=1	7.706	64	0.585823	-0.771463	-	2	24.5387	25.3102
Q9NQS7	INCENP	Inner centromere protein OS=Homo sapiens OX=9606 GN=INCENP PE=1 SV=3	105.429	918	0.517365	-0.950745	-	2	24.6676	25.6184
Q9NUQ3	TXLNG	Gamma-taxilin OS=Homo sapiens OX=9606 GN=TXLNG PE=1 SV=2	60.586	528	0.496764	-1.00937	-	2	24.8206	25.83
Q9NY12	GAR1	H/ACA ribonucleoprotein complex subunit 1 OS=Homo sapiens OX=9606 GN=GAR1 PE=1 SV=1	22.348	217	0.547336	-0.869501	-	2	24.8418	25.7113
Q9NYF8	BCLAF1	Bcl-2-associated transcription factor 1 OS=Homo sapiens OX=9606 GN=BCLAF1 PE=1 SV=2	106.122	920	0.611207	-0.710267	-	2	28.9024	29.6126
Q9NZR1	TMOD2	Tropomodulin-2 OS=Homo sapiens OX=9606 GN=TMOD2 PE=1 SV=1	39.595	351	0.41955	-1.25308	-	2	24.6223	25.8753
Q9P086	MED11	Mediator of RNA polymerase II transcription subunit 11 OS=Homo sapiens OX=9606 GN=MED11 PE=1 SV=2	13.129	117	0.36127	-1.46885	-	2	27.1753	28.6442
Q9P0L0	VAPA	Vesicle-associated membrane protein-associated protein A OS=Homo sapiens OX=9606 GN=VAPA PE=1 SV=3	27.893	249	0.61362	-0.704583	-	2	26.5078	27.2124
Q9P270	SLAIN2	SLAIN motif-containing protein 2 OS=Homo sapiens OX=9606 GN=SLAIN2 PE=1 SV=2	62.543	581	0.535227	-0.901777	-	2	27.0935	27.9952
Q9P2I0	CPSF2	Cleavage and polyadenylation specificity factor subunit 2 OS=Homo sapiens OX=9606 GN=CPSF2 PE=1 SV=2	88.487	782	0.458546	-1.12486	-	2	22.384	23.5088
Q9P2N5	RBM27	RNA-binding protein 27 OS=Homo sapiens OX=9606 GN=RBM27 PE=1 SV=2	118.718	1060	0.441372	-1.17993	-	2	27.1297	28.3096
Q9ULV4	CORO1C	Coronin-1C OS=Homo sapiens OX=9606 GN=CORO1C PE=1 SV=1	53.249	474	0.547751	-0.868409	-	2	25.9354	26.8038
Q9UN86	G3BP2	Ras GTPase-activating protein-binding protein 2 OS=Homo sapiens OX=9606 GN=G3BP2 PE=1 SV=2	54.121	482	0.339747	-1.55747	-	2	31.7455	33.3029
Q9Y224	RTRAF	RNA transcription, translation and transport factor protein OS=Homo sapiens OX=9606 GN=RTRAF PE=1 SV=1	28.068	244	0.445762	-1.16565	-	2	28.9323	30.098
Q9Y2W1	THRAP3	Thyroid hormone receptor-associated protein 3 OS=Homo sapiens OX=9606 GN=THRAP3 PE=1 SV=2	108.666	955	0.273455	-1.87063	-	2	26.1729	28.0435
Q9Y2W2	WBP11	WW domain-binding protein 11 OS=Homo sapiens OX=9606 GN=WBP11 PE=1 SV=1	69.998	641	0.484952	-1.04409	-	2	26.2872	27.3313
Q9Y3C1	NOP16	Nucleolar protein 16 OS=Homo sapiens OX=9606 GN=NOP16 PE=1 SV=2	21.188	178	0.511398	-0.967482	-	2	25.8532	26.8207
Q9Y3F4	STRAP	Serine-threonine kinase receptor-associated protein OS=Homo sapiens OX=9606 GN=STRAP PE=1 SV=1	38.438	350	0.115527	-3.1137	-	2	24.8797	27.9934
Q9Y3I0	RTCB	RNA-splicing ligase RtcB homolog OS=Homo sapiens OX=9606 GN=RTCB PE=1 SV=1	55.21	505	0.413933	-1.27253	-	2	27.7454	29.0179
Q9Y3L5	RAP2C	Ras-related protein Rap-2c OS=Homo sapiens OX=9606 GN=RAP2C PE=1 SV=1	20.745	183	0.485922	-1.0412	-	2	24.0205	25.0617
Q9Y5S2	CDC42BPB	Serine/threonine-protein kinase MRCK beta OS=Homo sapiens OX=9606 GN=CDC42BPB PE=1 SV=2	194.315	1711	0.644325	-0.634139	-	2	23.905	24.5391
R4GN19	RPL36A	60S ribosomal protein L36a OS=Homo sapiens OX=9606 GN=RPL36A PE=1 SV=1	2.932	25	0.590046	-0.7611	-	2	24.8065	25.5676
R9WNI0	FMR1	Synaptic functional regulator FMR1 OS=Homo sapiens OX=9606 GN=FMR1 PE=1 SV=1	61.516	544	0.529778	-0.916541	-	2	25.4545	26.3711
X1WI28	RPL10	60S ribosomal protein L10 (Fragment) OS=Homo sapiens OX=9606 GN=RPL10 PE=1 SV=7	22.975	200	0.565721	-0.821837	-	2	28.1022	28.9241
A0A024R4E5	HDLBP	High density lipoprotein binding protein (Vigilin), isoform CRA_a OS=Homo sapiens OX=9606 GN=HDLBP PE=1 SV=1	141.44	1268	0.0566243	-4.14243	-	1	22.1173	26.2597
A0A087WUN7	SLIRP	SRA stem-loop-interacting RNA-binding protein, mitochondrial OS=Homo sapiens OX=9606 GN=SLIRP PE=1 SV=1	10.353	92	0.0260962	-5.26002	-	1	21.1989	26.4589
A0A087WUT6	EIF5B	Eukaryotic translation initiation factor 5B OS=Homo sapiens OX=9606 GN=EIF5B PE=1 SV=1	138.682	1220	0.175156	-2.51328	-	1	22.9165	25.4298
A0A087WW41	AATF	Protein AATF OS=Homo sapiens OX=9606 GN=AATF PE=1 SV=1	5.984	55	0.5354	-0.90131	-	1	21.4096	22.3109
A0A087WWP5	TAF10	Transcription initiation factor TFIID subunit 10 (Fragment) OS=Homo sapiens OX=9606 GN=TAF10 PE=1 SV=1	12.197	115	0.283921	-1.81644	-	1	22.5013	24.3178
A0A286YEU2	RBFOX1	RNA-binding protein fox-1 homolog 1 OS=Homo sapiens OX=9606 GN=RBFOX1 PE=1 SV=1	62.713	582	0.211856	-2.23884	-	1	21.4345	23.6734
A0A2R8Y4F5	HADHA	Enoyl-CoA hydratase OS=Homo sapiens OX=9606 GN=HADHA PE=1 SV=1	79.467	728	0.206968	-2.27252	-	1	24.0352	26.3077
A6NMY6	ANXA2P2	Putative annexin A2-like protein OS=Homo sapiens OX=9606 GN=ANXA2P2 PE=5 SV=2	38.659	339	0.0792179	-3.65803	-	1	22.7655	26.4235
B1ALC0	ARPC5	Actin-related protein 2/3 complex subunit 5 OS=Homo sapiens OX=9606 GN=ARPC5 PE=1 SV=1	14.808	135	0.0606913	-4.04237	-	1	22.2735	26.3159
B1AM48	ELAVL2	ELAV-like protein (Fragment) OS=Homo sapiens OX=9606 GN=ELAVL2 PE=1 SV=1	20.729	189	0.120715	-3.05033	-	1	21.9219	24.9722
B4DEH8	PABPN1	Polyadenylate-binding protein 2 OS=Homo sapiens OX=9606 GN=PABPN1 PE=1 SV=1	18.99	168	0.298273	-1.7453	-	1	23.3009	25.0462
B4DUR8	CCT3	T-complex protein 1 subunit gamma OS=Homo sapiens OX=9606 GN=CCT3 PE=1 SV=1	55.674	500	0.282581	-1.82326	-	1	21.6785	23.5018
C9J6K3	CBX8	Chromobox protein homolog 8 (Fragment) OS=Homo sapiens OX=9606 GN=CBX8 PE=1 SV=1	27.464	242	0.175311	-2.51201	-	1	21.7162	24.2282
C9JGR9	WDR37	WD repeat-containing protein 37 (Fragment) OS=Homo sapiens OX=9606 GN=WDR37 PE=1 SV=1	22.885	209	0.348885	-1.51918	-	1	22.5677	24.0869
C9JSZ1	FUBP1	Far upstream element-binding protein 1 (Fragment) OS=Homo sapiens OX=9606 GN=FUBP1 PE=1 SV=1	24.044	232	0.153443	-2.70423	-	1	22.866	25.5702
D6RDG3	BTF3	Transcription factor BTF3 (Fragment) OS=Homo sapiens OX=9606 GN=BTF3 PE=1 SV=3	11.802	109	0.0159897	-5.96672	-	1	22.4951	28.4618
E7EX53	RPL15	Ribosomal protein L15 (Fragment) OS=Homo sapiens OX=9606 GN=RPL15 PE=1 SV=1	15.722	133	0.562326	-0.83052	-	1	23.1826	24.0131
E9PCX4	SLIT2	Slit homolog 2 protein (Fragment) OS=Homo sapiens OX=9606 GN=SLIT2 PE=1 SV=1	16.743	146	0.486267	-1.04018	-	1	22.7362	23.7764
E9PP50	CFL1	Cofilin, non-muscle isoform (Fragment) OS=Homo sapiens OX=9606 GN=CFL1 PE=1 SV=8	17.778	159	0.242245	-2.04546	-	1	23.2034	25.2488
E9PQK4	CELF1	CUGBP Elav-like family member 1 (Fragment) OS=Homo sapiens OX=9606 GN=CELF1 PE=1 SV=1	9.94	87	0.0380064	-4.71761	-	1	21.1512	25.8688
E9PRU3	WEE1	Wee1-like protein kinase (Fragment) OS=Homo sapiens OX=9606 GN=WEE1 PE=1 SV=1	24.038	214	0.392044	-1.35091	-	1	23.1151	24.466
E9PSF1	RBM38	RNA-binding protein 38 OS=Homo sapiens OX=9606 GN=RBM38 PE=1 SV=1	8.307	77	0.115244	-3.11723	-	1	22.1673	25.2846
F2Z2A4	DNTTIP1	Deoxynucleotidyltransferase terminal-interacting protein 1 (Fragment) OS=Homo sapiens OX=9606 GN=DNTTIP1 PE=1 SV=1	16.423	145	0.215519	-2.21411	-	1	22.3695	24.5837
F8VR82	PPP1CC	Serine/threonine-protein phosphatase OS=Homo sapiens OX=9606 GN=PPP1CC PE=1 SV=1	30.987	270	0.0378168	-4.72483	-	1	20.423	25.1478
F8VRK6	ATXN2	Ataxin-2 (Fragment) OS=Homo sapiens OX=9606 GN=ATXN2 PE=1 SV=2	25.842	235	0.340048	-1.55619	-	1	22.49	24.0462
F8VUY8	SLC38A2	Sodium-coupled neutral amino acid transporter 2 OS=Homo sapiens OX=9606 GN=SLC38A2 PE=1 SV=1	10.027	88	0.33129	-1.59383	-	1	22.1528	23.7466
F8VWZ8	ARHGAP29	Rho GTPase-activating protein 29 OS=Homo sapiens OX=9606 GN=ARHGAP29 PE=1 SV=1	117.425	1035	0.0945014	-3.40352	-	1	21.3826	24.7861
F8VYV2	RPL18	60S ribosomal protein L18 OS=Homo sapiens OX=9606 GN=RPL18 PE=1 SV=1	15.639	133	0.593876	-0.751767	-	1	22.7298	23.4816
F8W0K0	EIF4B	Eukaryotic translation initiation factor 4B (Fragment) OS=Homo sapiens OX=9606 GN=EIF4B PE=1 SV=8	19.315	169	0.141114	-2.82507	-	1	20.585	23.41
G3V2W9	EAPP	E2F-associated phosphoprotein (Fragment) OS=Homo sapiens OX=9606 GN=EAPP PE=1 SV=1	23.468	205	0.129037	-2.95414	-	1	21.2295	24.1836
H0YMJ4	KIF23	Kinesin-like protein KIF23 OS=Homo sapiens OX=9606 GN=KIF23 PE=1 SV=2	12.366	109	0.487215	-1.03737	-	1	23.2023	24.2397
I3L2L5	MCRIP1	Mapk-regulated corepressor-interacting protein 1 OS=Homo sapiens OX=9606 GN=MCRIP1 PE=1 SV=1	10.463	92	0.615266	-0.700718	-	1	23.3048	24.0056
J3KTC1	MSI2	RNA-binding protein Musashi homolog 2 (Fragment) OS=Homo sapiens OX=9606 GN=MSI2 PE=1 SV=8	15.46	140	0.493208	-1.01973	-	1	21.6628	22.6825
J9JIC5	C17orf75	Protein Njmu-R1 OS=Homo sapiens OX=9606 GN=C17orf75 PE=1 SV=1	44.609	396	0.364509	-1.45597	-	1	21.9475	23.4034
K7EMM8	GLYR1	Glyoxylate reductase 1 homolog (Fragment) OS=Homo sapiens OX=9606 GN=GLYR1 PE=1 SV=2	57.327	524	0.370459	-1.43261	-	1	23.174	24.6067
K7EP71	HS2ST1	Heparan sulfate 2-O-sulfotransferase 1 (Fragment) OS=Homo sapiens OX=9606 GN=HS2ST1 PE=1 SV=1	12.936	111	0.109553	-3.1903	-	1	21.5318	24.7221
M0QZM1	HNRNPM	Heterogeneous nuclear ribonucleoprotein M (Fragment) OS=Homo sapiens OX=9606 GN=HNRNPM PE=1 SV=1	40.045	383	0.0739845	-3.75663	-	1	21.789	25.5456
M0R297	ZNF677	Zinc finger protein 677 (Fragment) OS=Homo sapiens OX=9606 GN=ZNF677 PE=1 SV=1	17.069	145	0.283039	-1.82093	-	1	22.368	24.189
O00257	CBX4	E3 SUMO-protein ligase CBX4 OS=Homo sapiens OX=9606 GN=CBX4 PE=1 SV=3	61.368	560	0.401373	-1.31698	-	1	22.0894	23.4064
O00566	MPHOSPH10	U3 small nucleolar ribonucleoprotein protein MPP10 OS=Homo sapiens OX=9606 GN=MPHOSPH10 PE=1 SV=2	78.864	681	0.211627	-2.2404	-	1	22.8789	25.1193
O14949	UQCRQ	Cytochrome b-c1 complex subunit 8 OS=Homo sapiens OX=9606 GN=UQCRQ PE=1 SV=4	9.906	82	0.241269	-2.05129	-	1	22.4951	24.5464
O15156	ZBTB7B	Zinc finger and BTB domain-containing protein 7B OS=Homo sapiens OX=9606 GN=ZBTB7B PE=1 SV=2	58.027	539	0.465518	-1.10309	-	1	23.1084	24.2115
O15372	EIF3H	Eukaryotic translation initiation factor 3 subunit H OS=Homo sapiens OX=9606 GN=EIF3H PE=1 SV=1	39.93	352	0.0577074	-4.1151	-	1	21.3462	25.4613
O15446	POLR1G	DNA-directed RNA polymerase I subunit RPA34 OS=Homo sapiens OX=9606 GN=POLR1G PE=1 SV=1	54.986	510	0.0652142	-3.93867	-	1	20.9875	24.9262
O19617	HLA-C	HLA class I antigen OS=Homo sapiens OX=9606 GN=HLA-C PE=1 SV=1	40.711	366	0.0930999	-3.42508	-	1	21.7491	25.1742
O43677	NDUFC1	NADH dehydrogenase [ubiquinone] 1 subunit C1, mitochondrial OS=Homo sapiens OX=9606 GN=NDUFC1 PE=1 SV=1	8.734	76	0.211697	-2.23993	-	1	22.745	24.9849
O43709	BUD23	Probable 18S rRNA (guanine-N(7))-methyltransferase OS=Homo sapiens OX=9606 GN=BUD23 PE=1 SV=2	31.88	281	0.112304	-3.15452	-	1	22.3996	25.5541
O75319	DUSP11	RNA/RNP complex-1-interacting phosphatase OS=Homo sapiens OX=9606 GN=DUSP11 PE=1 SV=2	43.71	377	0.172932	-2.53173	-	1	22.3939	24.9257
O75477	ERLIN1	Erlin-1 OS=Homo sapiens OX=9606 GN=ERLIN1 PE=1 SV=2	39.171	348	0.530473	-0.914647	-	1	23.1608	24.0755
O75947	ATP5PD	ATP synthase subunit d, mitochondrial OS=Homo sapiens OX=9606 GN=ATP5PD PE=1 SV=3	18.491	161	0.281898	-1.82675	-	1	22.4133	24.24
O94864	SUPT7L	STAGA complex 65 subunit gamma OS=Homo sapiens OX=9606 GN=SUPT7L PE=1 SV=1	46.193	414	0.495263	-1.01373	-	1	22.0217	23.0354
P09543	CNP	2',3'-cyclic-nucleotide 3'-phosphodiesterase OS=Homo sapiens OX=9606 GN=CNP PE=1 SV=2	47.579	421	0.129772	-2.94595	-	1	20.9494	23.8953
P10599	TXN	Thioredoxin OS=Homo sapiens OX=9606 GN=TXN PE=1 SV=3	11.738	105	0.302645	-1.7243	-	1	21.8608	23.5851
P18846	ATF1	Cyclic AMP-dependent transcription factor ATF-1 OS=Homo sapiens OX=9606 GN=ATF1 PE=1 SV=2	29.233	271	0.117287	-3.09189	-	1	21.4164	24.5083
P20265	POU3F2	POU domain, class 3, transcription factor 2 OS=Homo sapiens OX=9606 GN=POU3F2 PE=1 SV=4	46.893	443	0.595842	-0.746999	-	1	22.4695	23.2165
P41223	BUD31	Protein BUD31 homolog OS=Homo sapiens OX=9606 GN=BUD31 PE=1 SV=2	17	144	0.0480292	-4.37994	-	1	21.8168	26.1968
P55795	HNRNPH2	Heterogeneous nuclear ribonucleoprotein H2 OS=Homo sapiens OX=9606 GN=HNRNPH2 PE=1 SV=1	49.264	449	0.183465	-2.44642	-	1	21.1769	23.6233
P60903	S100A10	Protein S100-A10 OS=Homo sapiens OX=9606 GN=S100A10 PE=1 SV=2	11.203	97	0.33359	-1.58385	-	1	22.6451	24.229
P61204	ARF3	ADP-ribosylation factor 3 OS=Homo sapiens OX=9606 GN=ARF3 PE=1 SV=2	20.601	181	0.171202	-2.54622	-	1	21.5261	24.0723
P62861	FAU	40S ribosomal protein S30 OS=Homo sapiens OX=9606 GN=FAU PE=1 SV=1	6.648	59	0.142872	-2.8072	-	1	22.5868	25.394
P68133	ACTA1	Actin, alpha skeletal muscle OS=Homo sapiens OX=9606 GN=ACTA1 PE=1 SV=1	42.051	377	0.251162	-1.99331	-	1	21.8939	23.8873
P98175	RBM10	RNA-binding protein 10 OS=Homo sapiens OX=9606 GN=RBM10 PE=1 SV=3	103.533	930	0.150407	-2.73306	-	1	22.8314	25.5644
Q01085	TIAL1	Nucleolysin TIAR OS=Homo sapiens OX=9606 GN=TIAL1 PE=1 SV=1	41.591	375	0.0251574	-5.31287	-	1	22.4228	27.7357
Q01167	FOXK2	Forkhead box protein K2 OS=Homo sapiens OX=9606 GN=FOXK2 PE=1 SV=3	69.062	660	0.386124	-1.37286	-	1	22.1278	23.5007
Q08AG7	MZT1	Mitotic-spindle organizing protein 1 OS=Homo sapiens OX=9606 GN=MZT1 PE=1 SV=2	8.479	82	0.429978	-1.21766	-	1	22.3032	23.5209
Q12996	CSTF3	Cleavage stimulation factor subunit 3 OS=Homo sapiens OX=9606 GN=CSTF3 PE=1 SV=1	82.922	717	0.0637196	-3.97212	-	1	22.1015	26.0736
Q13015	MLLT11	Protein AF1q OS=Homo sapiens OX=9606 GN=MLLT11 PE=1 SV=1	10.061	90	0.119278	-3.0676	-	1	21.7738	24.8414
Q13148	TARDBP	TAR DNA-binding protein 43 OS=Homo sapiens OX=9606 GN=TARDBP PE=1 SV=1	44.74	414	0.0567271	-4.13982	-	1	22.909	27.0488
Q13200	PSMD2	26S proteasome non-ATPase regulatory subunit 2 OS=Homo sapiens OX=9606 GN=PSMD2 PE=1 SV=3	100.2	908	0.365167	-1.45337	-	1	22.4382	23.8916
Q13586	STIM1	Stromal interaction molecule 1 OS=Homo sapiens OX=9606 GN=STIM1 PE=1 SV=3	77.423	685	0.403426	-1.30962	-	1	22.6152	23.9248
Q14684	RRP1B	Ribosomal RNA processing protein 1 homolog B OS=Homo sapiens OX=9606 GN=RRP1B PE=1 SV=3	84.428	758	0.398401	-1.32771	-	1	22.6761	24.0038
Q15032	R3HDM1	R3H domain-containing protein 1 OS=Homo sapiens OX=9606 GN=R3HDM1 PE=1 SV=3	120.696	1099	0.158974	-2.65314	-	1	22.3252	24.9783
Q15654	TRIP6	Thyroid receptor-interacting protein 6 OS=Homo sapiens OX=9606 GN=TRIP6 PE=1 SV=3	50.288	476	0.542701	-0.88177	-	1	23.2825	24.1642
Q16643	DBN1	Drebrin OS=Homo sapiens OX=9606 GN=DBN1 PE=1 SV=4	71.429	649	0.0903548	-3.46825	-	1	22.6061	26.0743
Q562R1	ACTBL2	Beta-actin-like protein 2 OS=Homo sapiens OX=9606 GN=ACTBL2 PE=1 SV=2	42.003	376	0.111129	-3.16969	-	1	23.015	26.1847
Q5T8P6	RBM26	RNA-binding protein 26 OS=Homo sapiens OX=9606 GN=RBM26 PE=1 SV=3	113.597	1007	0.126767	-2.97975	-	1	22.0054	24.9851
Q5W0J0	RAB18	Ras-related protein Rab-18 OS=Homo sapiens OX=9606 GN=RAB18 PE=1 SV=1	18.023	161	0.508041	-0.976983	-	1	22.7685	23.7455
Q68E01	INTS3	Integrator complex subunit 3 OS=Homo sapiens OX=9606 GN=INTS3 PE=1 SV=1	118.07	1043	0.290284	-1.78446	-	1	22.2911	24.0755
Q6N039	TMCC1	Transmembrane and coiled-coil domains protein 1 OS=Homo sapiens OX=9606 GN=TMCC1 PE=1 SV=1	36.521	329	0.287948	-1.79612	-	1	22.171	23.9671
Q6NUK1	SLC25A24	Calcium-binding mitochondrial carrier protein SCaMC-1 OS=Homo sapiens OX=9606 GN=SLC25A24 PE=1 SV=2	53.354	477	0.574752	-0.798989	-	1	22.5356	23.3346
Q6UXN9	WDR82	WD repeat-containing protein 82 OS=Homo sapiens OX=9606 GN=WDR82 PE=1 SV=1	35.079	313	0.449159	-1.1547	-	1	22.193	23.3477
Q7KZF4	SND1	Staphylococcal nuclease domain-containing protein 1 OS=Homo sapiens OX=9606 GN=SND1 PE=1 SV=1	101.997	910	0.00527263	-7.56726	-	1	20.6933	28.2606
Q7RTP6	MICAL3	[F-actin]-monooxygenase MICAL3 OS=Homo sapiens OX=9606 GN=MICAL3 PE=1 SV=2	224.295	2002	0.299477	-1.73948	-	1	21.4101	23.1496
Q86UU1	PHLDB1	Pleckstrin homology-like domain family B member 1 OS=Homo sapiens OX=9606 GN=PHLDB1 PE=1 SV=1	151.162	1377	0.506321	-0.981877	-	1	22.9796	23.9615
Q8NCA5	FAM98A	Protein FAM98A OS=Homo sapiens OX=9606 GN=FAM98A PE=1 SV=2	55.273	518	0.119047	-3.0704	-	1	22.0813	25.1517
Q8ND56	LSM14A	Protein LSM14 homolog A OS=Homo sapiens OX=9606 GN=LSM14A PE=1 SV=3	50.53	463	0.147409	-2.7621	-	1	21.9066	24.6687
Q8NFC6	BOD1L1	Biorientation of chromosomes in cell division protein 1-like 1 OS=Homo sapiens OX=9606 GN=BOD1L1 PE=1 SV=2	330.466	3051	0.181202	-2.46433	-	1	21.9938	24.4581
Q8NFW8	CMAS	N-acylneuraminate cytidylyltransferase OS=Homo sapiens OX=9606 GN=CMAS PE=1 SV=2	48.379	434	0.311243	-1.68389	-	1	22.1714	23.8553
Q96BP2	CHCHD1	Coiled-coil-helix-coiled-coil-helix domain-containing protein 1 OS=Homo sapiens OX=9606 GN=CHCHD1 PE=1 SV=1	13.475	118	0.33415	-1.58143	-	1	22.0709	23.6523
Q96E14	RMI2	RecQ-mediated genome instability protein 2 OS=Homo sapiens OX=9606 GN=RMI2 PE=1 SV=2	15.865	147	0.188054	-2.41078	-	1	22.4241	24.8348
Q96E39	RBMXL1	RNA binding motif protein, X-linked-like-1 OS=Homo sapiens OX=9606 GN=RBMXL1 PE=1 SV=1	42.142	390	0.234818	-2.09039	-	1	21.6341	23.7245
Q96I63	YME1L1	ATP-dependent zinc metalloprotease YME1L1 OS=Homo sapiens OX=9606 GN=YME1L1 PE=1 SV=1	82.666	740	0.511928	-0.965986	-	1	21.7878	22.7538
Q9BQ04	RBM4B	RNA-binding protein 4B OS=Homo sapiens OX=9606 GN=RBM4B PE=1 SV=1	40.15	359	0.302287	-1.72601	-	1	21.7346	23.4606
Q9BRP8	PYM1	Partner of Y14 and mago OS=Homo sapiens OX=9606 GN=PYM1 PE=1 SV=1	22.656	204	0.233399	-2.09913	-	1	23.2261	25.3253
Q9H0L4	CSTF2T	Cleavage stimulation factor subunit 2 tau variant OS=Homo sapiens OX=9606 GN=CSTF2T PE=1 SV=1	64.437	616	0.105057	-3.25075	-	1	22.5172	25.7679
Q9H7N4	SCAF1	Splicing factor, arginine/serine-rich 19 OS=Homo sapiens OX=9606 GN=SCAF1 PE=1 SV=3	139.27	1312	0.530785	-0.9138	-	1	22.7686	23.6824
Q9HCM4	EPB41L5	Band 4.1-like protein 5 OS=Homo sapiens OX=9606 GN=EPB41L5 PE=1 SV=3	81.856	733	0.465184	-1.10413	-	1	23.0753	24.1794
Q9HD33	MRPL47	39S ribosomal protein L47, mitochondrial OS=Homo sapiens OX=9606 GN=MRPL47 PE=1 SV=2	29.45	250	0.55754	-0.842853	-	1	22.5642	23.407
Q9NV70	EXOC1	Exocyst complex component 1 OS=Homo sapiens OX=9606 GN=EXOC1 PE=1 SV=4	101.982	894	0.218126	-2.19677	-	1	21.7699	23.9667
Q9NX63	CHCHD3	MICOS complex subunit MIC19 OS=Homo sapiens OX=9606 GN=CHCHD3 PE=1 SV=1	26.152	227	0.0180734	-5.78999	-	1	21.407	27.1969
Q9NZM5	NOP53	Ribosome biogenesis protein NOP53 OS=Homo sapiens OX=9606 GN=NOP53 PE=1 SV=2	54.389	478	0.0668078	-3.90384	-	1	21.9124	25.8162
Q9UH62	ARMCX3	Armadillo repeat-containing X-linked protein 3 OS=Homo sapiens OX=9606 GN=ARMCX3 PE=1 SV=1	42.501	379	0.240871	-2.05366	-	1	21.2067	23.2604
Q9UMY1	NOL7	Nucleolar protein 7 OS=Homo sapiens OX=9606 GN=NOL7 PE=1 SV=2	29.426	257	0.4881	-1.03475	-	1	23.4922	24.527
Q9UQE7	SMC3	Structural maintenance of chromosomes protein 3 OS=Homo sapiens OX=9606 GN=SMC3 PE=1 SV=2	141.542	1217	0.229916	-2.12082	-	1	23.0922	25.213
Q9Y2U8	LEMD3	Inner nuclear membrane protein Man1 OS=Homo sapiens OX=9606 GN=LEMD3 PE=1 SV=2	99.997	911	0.248924	-2.00622	-	1	23.3099	25.3161
U3KQ85	C12orf57	Protein C10 OS=Homo sapiens OX=9606 GN=C12orf57 PE=1 SV=1	9.639	91	0.506286	-0.981974	-	1	23.3092	24.2912
U3KQK1	LSM4	U6 snRNA-associated Sm-like protein LSm4 OS=Homo sapiens OX=9606 GN=LSM4 PE=1 SV=1	13.805	125	0.234241	-2.09393	-	1	22.0381	24.132
A0A075B7B1	SYNM	Desmuslin, isoform CRA_a OS=Homo sapiens OX=9606 GN=SYNM PE=1 SV=1	140.163	1253	0.882054	-0.181061		2	26.3505	26.5315
A0A087WV05		Uncharacterized protein OS=Homo sapiens OX=9606 PE=3 SV=1	12.755	110	0.847618	-0.238514		2	27.7041	27.9426
A0A087WVZ9	POLR2E	DNA-directed RNA polymerase II subunit E OS=Homo sapiens OX=9606 GN=POLR2E PE=1 SV=1	21.46	184	1.32201	0.402732		2	25.4623	25.0595
A0A087WW77	LLGL1	Lethal(2) giant larvae protein homolog 1 OS=Homo sapiens OX=9606 GN=LLGL1 PE=1 SV=1	114.427	1056	1.17851	0.236962		2	25.1484	24.9114
A0A087WWU8	TPM3	Tropomyosin alpha-3 chain OS=Homo sapiens OX=9606 GN=TPM3 PE=1 SV=1	26.421	227	0.772521	-0.372354		2	31.9563	32.3287
A0A087WY71	AP2M1	AP-2 complex subunit mu OS=Homo sapiens OX=9606 GN=AP2M1 PE=1 SV=1	49.527	434	1.05821	0.0816265		2	27.7608	27.6792
A0A087WYC8	UPF3B	Regulator of nonsense transcripts 3B OS=Homo sapiens OX=9606 GN=UPF3B PE=1 SV=1	25.232	217	0.977217	-0.033249		2	25.3743	25.4075
A0A087WZG9	PEG10	Retrotransposon-derived protein PEG10 OS=Homo sapiens OX=9606 GN=PEG10 PE=1 SV=1	40.472	359	0.906353	-0.141855		2	23.2033	23.3452
A0A087WZU8	TP53	Cellular tumor antigen p53 OS=Homo sapiens OX=9606 GN=TP53 PE=1 SV=1	42.581	382	1.32961	0.410999		2	26.7081	26.2971
A0A0A0MRE5	ASAP1	Arf-GAP with SH3 domain, ANK repeat and PH domain-containing protein 1 OS=Homo sapiens OX=9606 GN=ASAP1 PE=1 SV=1	124.772	1122	0.779534	-0.359317		2	26.7129	27.0722
A0A0A0MSQ0	PLS3	Plastin-3 OS=Homo sapiens OX=9606 GN=PLS3 PE=1 SV=1	69.334	617	0.865685	-0.208087		2	23.5221	23.7301
A0A0A0MSU3	RMI1	RecQ-mediated genome instability protein 1 (Fragment) OS=Homo sapiens OX=9606 GN=RMI1 PE=1 SV=1	46.629	415	1.30234	0.38111		2	25.029	24.6479
A0A0A0MT49	SMARCA4	Transcription activator BRG1 OS=Homo sapiens OX=9606 GN=SMARCA4 PE=1 SV=1	188.86	1681	0.816894	-0.29178		2	23.8263	24.1181
A0A0A0MTH3	ILK	Integrin-linked protein kinase OS=Homo sapiens OX=9606 GN=ILK PE=1 SV=1	54.612	483	0.700496	-0.513552		2	24.4658	24.9794
A0A0A0MTS6	MBD3	Methyl-CpG-binding domain protein 3 OS=Homo sapiens OX=9606 GN=MBD3 PE=1 SV=1	20.601	185	1.0753	0.104733		2	24.6442	24.5394
A0A0B4J1Z1	SRSF7	Serine/arginine-rich-splicing factor 7 OS=Homo sapiens OX=9606 GN=SRSF7 PE=1 SV=1	15.763	137	0.780958	-0.356683		2	25.7442	26.1009
A0A0C4DGA6	HLTF	Helicase-like transcription factor OS=Homo sapiens OX=9606 GN=HLTF PE=1 SV=1	113.858	1008	2.7093	1.43792	+	2	25.4773	24.0393
A0A0D9SF53	DDX3X	RNA helicase OS=Homo sapiens OX=9606 GN=DDX3X PE=1 SV=1	81.477	733	0.829843	-0.269089		2	31.1943	31.4633
A0A0J9YVP6	PUF60	60 kDa poly(U)-binding-splicing factor (Fragment) OS=Homo sapiens OX=9606 GN=PUF60 PE=1 SV=1	57.399	534	1.02718	0.0386876		2	30.515	30.4763
A0A0U1RQM8	QARS1	Glutamine--tRNA ligase (Fragment) OS=Homo sapiens OX=9606 GN=QARS1 PE=1 SV=1	19.098	173	0.949155	-0.0752848		2	23.0669	23.1422
A0A0U1RRH7		Histone H2A OS=Homo sapiens OX=9606 PE=3 SV=1	18.553	170	1.39321	0.478412		2	32.8325	32.3541
A0A1B0GWJ2	ARID1B	AT-rich interactive domain-containing protein 1B OS=Homo sapiens OX=9606 GN=ARID1B PE=1 SV=1	161.541	1479	1.2172	0.283569		2	27.0893	26.8058
A0A1W2PPE5	MRPL9	39S ribosomal protein L9, mitochondrial (Fragment) OS=Homo sapiens OX=9606 GN=MRPL9 PE=1 SV=1	9.797	87	0.741981	-0.430546		2	22.4851	22.9156
A0A1X7SBZ2	DDX17	RNA helicase OS=Homo sapiens OX=9606 GN=DDX17 PE=1 SV=1	80.254	729	0.799975	-0.321973		2	30.8466	31.1686
A0A2R8Y5A0	CSNK2A1	Casein kinase II subunit alpha OS=Homo sapiens OX=9606 GN=CSNK2A1 PE=1 SV=1	40.718	354	0.893877	-0.161851		2	25.4474	25.6092
A0A2R8Y7R9	PPFIA1	Liprin-alpha-1 (Fragment) OS=Homo sapiens OX=9606 GN=PPFIA1 PE=1 SV=1	138.634	1224	1.40709	0.492719		2	27.4082	26.9155
A0A2R8YFH0	MSH2	DNA mismatch repair protein OS=Homo sapiens OX=9606 GN=MSH2 PE=1 SV=1	102.858	918	1.24234	0.313064		2	23.2909	22.9779
A0A3B3IU42	GEMIN2	Gem-associated protein 2 OS=Homo sapiens OX=9606 GN=GEMIN2 PE=1 SV=1	30.761	275	1.24819	0.319837		2	25.3021	24.9822
A0A3B3IUA7	TRIM25	E3 ubiquitin/ISG15 ligase TRIM25 OS=Homo sapiens OX=9606 GN=TRIM25 PE=1 SV=1	51.074	456	0.92046	-0.119574		2	23.1111	23.2306
A0A494C1M5	CRYBG1	Beta/gamma crystallin domain-containing protein 1 (Fragment) OS=Homo sapiens OX=9606 GN=CRYBG1 PE=1 SV=1	61.543	587	1.1769	0.234997		2	25.2216	24.9866
A0A590UJD9	DLG1	Disks large homolog 1 OS=Homo sapiens OX=9606 GN=DLG1 PE=1 SV=1	103.193	925	1.16727	0.223143		2	25.3868	25.1637
A0A5K1VW64	APTX	Aprataxin OS=Homo sapiens OX=9606 GN=APTX PE=1 SV=1	31.265	270	1.47119	0.55698		2	24.1075	23.5505
A0A6I8PRV1	SUPT3H	Transcription initiation protein SPT3 homolog OS=Homo sapiens OX=9606 GN=SUPT3H PE=4 SV=1	32.496	284	1.20883	0.273617		2	22.8994	22.6258
A2IDA3	MPG	3-methyladenine DNA glycosidase (Fragment) OS=Homo sapiens OX=9606 GN=MPG PE=1 SV=1	27.295	251	1.33349	0.415202		2	25.1778	24.7626
A6NLN1	PTBP1	Polypyrimidine tract-binding protein 1 OS=Homo sapiens OX=9606 GN=PTBP1 PE=1 SV=4	56.511	527	1.18407	0.243753		2	29.4658	29.222
A8MUD9	RPL7	60S ribosomal protein L7 OS=Homo sapiens OX=9606 GN=RPL7 PE=1 SV=1	24.433	208	0.910803	-0.134789		2	24.7315	24.8663
A8MXP9	MATR3	Matrin-3 OS=Homo sapiens OX=9606 GN=MATR3 PE=1 SV=1	99.967	895	1.22377	0.291332		2	30.0612	29.7699
B1AK88	CAPZB	F-actin-capping protein subunit beta OS=Homo sapiens OX=9606 GN=CAPZB PE=1 SV=1	33.781	301	0.682379	-0.551356		2	29.2457	29.7971
B1AKD8	CROCC	Rootletin (Fragment) OS=Homo sapiens OX=9606 GN=CROCC PE=1 SV=2	149.176	1311	1.44607	0.532138		2	27.1529	26.6207
B1ALK7	ARHGEF7	Rho guanine nucleotide exchange factor 7 OS=Homo sapiens OX=9606 GN=ARHGEF7 PE=1 SV=1	79.832	705	1.32711	0.408287		2	29.9527	29.5444
B1AN99	PRSS3	Trypsin-3 (Fragment) OS=Homo sapiens OX=9606 GN=PRSS3 PE=1 SV=8	19.288	177	1.14045	0.189605		2	25.4736	25.284
B1ANR0	PABPC4	Polyadenylate-binding protein OS=Homo sapiens OX=9606 GN=PABPC4 PE=1 SV=1	67.971	615	0.862034	-0.214184		2	26.5894	26.8035
B3KPJ4	PHC2	Polyhomeotic-like protein 2 OS=Homo sapiens OX=9606 GN=PHC2 PE=1 SV=1	50.403	464	1.2902	0.367594		2	26.075	25.7074
B4DQA8	GOSR1	28 kDa Golgi SNARE protein OS=Homo sapiens OX=9606 GN=GOSR1 PE=1 SV=1	20.045	174	0.858677	-0.219813		2	22.3659	22.5857
B4DXZ6	FXR1	Fragile X mental retardation syndrome-related protein 1 OS=Homo sapiens OX=9606 GN=FXR1 PE=1 SV=1	68.327	608	1.07882	0.109448		2	28.6759	28.5664
B4DY09	ILF2	Interleukin enhancer-binding factor 2 OS=Homo sapiens OX=9606 GN=ILF2 PE=1 SV=1	38.91	352	0.696216	-0.522394		2	26.983	27.5054
B4E227	NXF1	Nuclear RNA export factor 1 OS=Homo sapiens OX=9606 GN=NXF1 PE=1 SV=1	24.693	219	0.952293	-0.0705229		2	25.0381	25.1086
B6VEX4	ABI1	Abl interactor 1 OS=Homo sapiens OX=9606 GN=ABI1 PE=1 SV=1	43.295	393	0.895116	-0.159854		2	24.2807	24.4405
B8ZZU8	ELOB	Elongin-B OS=Homo sapiens OX=9606 GN=ELOB PE=1 SV=1	12.527	113	0.880137	-0.1842		2	26.7852	26.9694
C9J3L8	SSR1	Signal sequence receptor subunit alpha OS=Homo sapiens OX=9606 GN=SSR1 PE=1 SV=1	29.573	265	0.78279	-0.353303		2	27.8174	28.1707
C9J9B2	RBMS3	RNA-binding motif, single-stranded-interacting protein 3 OS=Homo sapiens OX=9606 GN=RBMS3 PE=1 SV=1	29.081	264	1.11909	0.162324		2	24.9969	24.8346
C9JN98	SERPINE2	Glia-derived nexin (Fragment) OS=Homo sapiens OX=9606 GN=SERPINE2 PE=1 SV=8	30.439	275	0.852463	-0.23029		2	25.1754	25.4057
C9JT95	NABP2	SOSS complex subunit B1 (Fragment) OS=Homo sapiens OX=9606 GN=NABP2 PE=1 SV=1	15.571	144	0.854637	-0.226616		2	24.3669	24.5935
C9JUH3	CCM2	Cerebral cavernous malformations 2 protein OS=Homo sapiens OX=9606 GN=CCM2 PE=1 SV=1	38.818	347	1.28452	0.361233		2	25.2561	24.8949
C9JXB8	RPL24	60S ribosomal protein L24 OS=Homo sapiens OX=9606 GN=RPL24 PE=1 SV=1	14.369	121	0.772733	-0.371958		2	27.8063	28.1783
C9JYQ9	RPL22L1	60S ribosomal protein L22-like 1 OS=Homo sapiens OX=9606 GN=RPL22L1 PE=1 SV=1	14.478	121	1.11314	0.154631		2	29.2584	29.1038
D3YTB1	RPL32	60S ribosomal protein L32 (Fragment) OS=Homo sapiens OX=9606 GN=RPL32 PE=1 SV=1	15.617	133	0.875535	-0.191763		2	28.7843	28.976
D6RAN4	RPL9	60S ribosomal protein L9 (Fragment) OS=Homo sapiens OX=9606 GN=RPL9 PE=1 SV=8	20.775	181	1.27493	0.350417		2	30.547	30.1966
D6RC52	NHP2	Ribonucloprotein (Fragment) OS=Homo sapiens OX=9606 GN=NHP2 PE=1 SV=1	15.018	132	0.676264	-0.564341		2	27.3533	27.9176
D6RGG3	COL12A1	Collagen alpha-1(XII) chain OS=Homo sapiens OX=9606 GN=COL12A1 PE=1 SV=1	333.202	3062	1.42331	0.50925		2	25.922	25.4127
E5RI99	RPL30	60S ribosomal protein L30 (Fragment) OS=Homo sapiens OX=9606 GN=RPL30 PE=1 SV=1	12.656	114	1.1784	0.236833		2	25.9826	25.7458
E7EMP6	HMCES	Abasic site processing protein HMCES OS=Homo sapiens OX=9606 GN=HMCES PE=1 SV=1	35.571	312	0.733017	-0.448081		2	27.4659	27.914
E7ET40	PLAU	Urokinase-type plasminogen activator OS=Homo sapiens OX=9606 GN=PLAU PE=1 SV=1	46.925	414	0.876882	-0.189546		2	23.2647	23.4543
E7ETM8	NEXN	Nexilin (Fragment) OS=Homo sapiens OX=9606 GN=NEXN PE=1 SV=1	38.389	321	0.698506	-0.517655		2	25.5749	26.0926
E7EUT5	GAPDH	Glyceraldehyde-3-phosphate dehydrogenase OS=Homo sapiens OX=9606 GN=GAPDH PE=1 SV=1	27.871	260	0.911246	-0.134088		2	28.4562	28.5903
E7EW18	POLB	DNA polymerase beta (Fragment) OS=Homo sapiens OX=9606 GN=POLB PE=1 SV=1	31.33	280	0.908776	-0.138004		2	25.7808	25.9188
E7EX73	EIF4G1	Eukaryotic translation initiation factor 4 gamma 1 OS=Homo sapiens OX=9606 GN=EIF4G1 PE=1 SV=1	158.645	1436	0.971454	-0.0417828		2	27.203	27.2448
E9PK91	BCLAF1	Bcl-2-associated transcription factor 1 OS=Homo sapiens OX=9606 GN=BCLAF1 PE=1 SV=1	100.406	871	0.924529	-0.113209		2	24.8555	24.9687
E9PLD0	RAB1B	Ras-related protein Rab-1B OS=Homo sapiens OX=9606 GN=RAB1B PE=1 SV=1	18.483	169	1.3372	0.419214		2	27.2457	26.8265
E9PLL6	RPL27A	60S ribosomal protein L27a OS=Homo sapiens OX=9606 GN=RPL27A PE=1 SV=1	12.201	108	1.22837	0.296751		2	29.8562	29.5595
E9PMG1	REPS1	RalBP1-associated Eps domain-containing protein 1 OS=Homo sapiens OX=9606 GN=REPS1 PE=1 SV=1	80.436	737	1.05258	0.073931		2	22.7793	22.7054
E9PN91	EEF1D	Elongation factor 1-delta OS=Homo sapiens OX=9606 GN=EEF1D PE=1 SV=1	11.616	106	0.835552	-0.259199		2	23.2454	23.5046
E9PPQ4	FTH1	Ferritin (Fragment) OS=Homo sapiens OX=9606 GN=FTH1 PE=1 SV=1	6.664	58	0.868758	-0.202974		2	24.3462	24.5492
F2Z388	RPL35	60S ribosomal protein L35 OS=Homo sapiens OX=9606 GN=RPL35 PE=1 SV=1	10.645	96	0.892544	-0.164004		2	28.3338	28.4978
F5GZF0	CDK2AP1	Cyclin-dependent kinase 2-associated protein 1 (Fragment) OS=Homo sapiens OX=9606 GN=CDK2AP1 PE=1 SV=1	7.224	66	1.20834	0.273029		2	27.309	27.036
F5H6E2	MYO1C	Unconventional myosin-Ic OS=Homo sapiens OX=9606 GN=MYO1C PE=1 SV=1	118.994	1039	0.735564	-0.443078		2	26.9361	27.3791
F6Y5H0	RBMS1	RNA-binding motif, single-stranded-interacting protein 1 OS=Homo sapiens OX=9606 GN=RBMS1 PE=1 SV=1	41.965	386	1.1395	0.188402		2	29.2487	29.0603
F8W1T6	RBMS2	RNA-binding motif, single-stranded-interacting protein 2 OS=Homo sapiens OX=9606 GN=RBMS2 PE=1 SV=1	37.187	344	0.970395	-0.0433562		2	25.8365	25.8798
F8WA11	CLASP1	CLIP-associating protein 1 OS=Homo sapiens OX=9606 GN=CLASP1 PE=1 SV=2	162.758	1478	0.767389	-0.381971		2	21.6627	22.0446
F8WCX5	POLDIP3	Polymerase delta-interacting protein 3 OS=Homo sapiens OX=9606 GN=POLDIP3 PE=1 SV=1	30.769	281	0.760976	-0.394078		2	25.8374	26.2315
G3V2N3	PRRX1	Paired mesoderm homeobox protein 1 OS=Homo sapiens OX=9606 GN=PRRX1 PE=1 SV=1	22.557	200	1.35141	0.434468		2	25.7996	25.3651
G3V5R9	KLC1	Kinesin light chain OS=Homo sapiens OX=9606 GN=KLC1 PE=1 SV=1	71.407	630	1.00991	0.0142246		2	27.6595	27.6453
G5EA09	SDCBP	Syndecan binding protein (Syntenin), isoform CRA_a OS=Homo sapiens OX=9606 GN=SDCBP PE=1 SV=1	34.819	318	1.0229	0.0326712		2	24.639	24.6063
G8JLB6	HNRNPH1	Heterogeneous nuclear ribonucleoprotein H OS=Homo sapiens OX=9606 GN=HNRNPH1 PE=1 SV=1	51.23	472	0.892564	-0.163973		2	29.6377	29.8016
H0Y2V6	CEP170	Centrosomal protein of 170 kDa (Fragment) OS=Homo sapiens OX=9606 GN=CEP170 PE=1 SV=1	172.084	1558	1.0627	0.0877301		2	28.9624	28.8747
H0Y432	CEP55	Centrosomal protein of 55 kDa (Fragment) OS=Homo sapiens OX=9606 GN=CEP55 PE=1 SV=1	24.706	208	1.09392	0.12951		2	22.9429	22.8134
H0Y564	ANAPC1	Anaphase-promoting complex subunit 1 (Fragment) OS=Homo sapiens OX=9606 GN=ANAPC1 PE=1 SV=1	161.563	1452	1.11517	0.157264		2	24.5772	24.4199
H0YAT2	MRPS28	28S ribosomal protein S28, mitochondrial (Fragment) OS=Homo sapiens OX=9606 GN=MRPS28 PE=1 SV=1	15.902	143	0.939425	-0.0901501		2	25.9348	26.0249
H0YE28	SELENOH	Selenoprotein H (Fragment) OS=Homo sapiens OX=9606 GN=SELENOH PE=1 SV=1	10.442	94	1.06444	0.0900942		2	27.7715	27.6814
H0YGW7	ABCF1	ATP-binding cassette sub-family F member 1 (Fragment) OS=Homo sapiens OX=9606 GN=ABCF1 PE=1 SV=1	67.662	596	1.38146	0.466197		2	23.9416	23.4754
H0YLP6	RPL28	60S ribosomal protein L28 OS=Homo sapiens OX=9606 GN=RPL28 PE=1 SV=1	9.657	89	0.956883	-0.0635857		2	27.6591	27.7227
H0YN81	WDR61	WD repeat-containing protein 61 (Fragment) OS=Homo sapiens OX=9606 GN=WDR61 PE=1 SV=1	32.253	294	1.13045	0.176901		2	27.036	26.8591
H3BMH2	RAB11A	Ras-related protein Rab-11A (Fragment) OS=Homo sapiens OX=9606 GN=RAB11A PE=4 SV=1	17.668	155	1.05062	0.0712421		2	25.6586	25.5873
H3BNK3	NDUFAB1	Acyl carrier protein (Fragment) OS=Homo sapiens OX=9606 GN=NDUFAB1 PE=1 SV=1	12.21	111	0.969686	-0.0444109		2	27.6381	27.6825
H3BPE1	MACF1	Microtubule-actin cross-linking factor 1, isoforms 1/2/3/5 OS=Homo sapiens OX=9606 GN=MACF1 PE=1 SV=1	856.879	7555	1.25758	0.330648		2	28.8018	28.4712
H3BV16	NDUFB10	Complex I-PDSW (Fragment) OS=Homo sapiens OX=9606 GN=NDUFB10 PE=1 SV=8	17.385	142	0.806383	-0.310462		2	24.5601	24.8705
H7C017	MED14	Mediator of RNA polymerase II transcription subunit 14 (Fragment) OS=Homo sapiens OX=9606 GN=MED14 PE=1 SV=1	16.819	155	1.29152	0.369071		2	22.3943	22.0252
H7C3C4	SLC4A7	Anion exchange protein (Fragment) OS=Homo sapiens OX=9606 GN=SLC4A7 PE=1 SV=1	89.844	801	1.03503	0.0496708		2	24.3406	24.2909
I3L521		RRM domain-containing protein (Fragment) OS=Homo sapiens OX=9606 PE=4 SV=1	16.548	148	0.965454	-0.0507202		2	25.9303	25.981
J3KMX2	SMARCD2	SWI/SNF-related matrix-associated actin-dependent regulator of chromatin subfamily D member 2 OS=Homo sapiens OX=9606 GN=SMARCD2 PE=1 SV=1	52.238	456	1.22632	0.29434		2	25.7681	25.4737
J3KMZ8	DPF2	Zinc finger protein ubi-d4 OS=Homo sapiens OX=9606 GN=DPF2 PE=1 SV=1	45.78	405	1.08025	0.111365		2	29.0787	28.9674
J3KSW8	MPRIP	Myosin phosphatase Rho-interacting protein (Fragment) OS=Homo sapiens OX=9606 GN=MPRIP PE=1 SV=1	95.929	844	0.949826	-0.0742654		2	24.1843	24.2585
J3KTA4	DDX5	DEAD box protein 5 OS=Homo sapiens OX=9606 GN=DDX5 PE=1 SV=1	69.087	614	0.940491	-0.088514		2	33.495	33.5835
J3QL05	SRSF2	Serine/arginine-rich splicing factor 2 (Fragment) OS=Homo sapiens OX=9606 GN=SRSF2 PE=1 SV=1	15.156	130	0.668373	-0.581274		2	27.5921	28.1734
J3QLE5	SNRPN	Small nuclear ribonucleoprotein-associated protein N (Fragment) OS=Homo sapiens OX=9606 GN=SNRPN PE=1 SV=1	17.546	169	1.39659	0.481912		2	30.0996	29.6177
J3QRH2	IFT20	Intraflagellar transport protein 20 homolog (Fragment) OS=Homo sapiens OX=9606 GN=IFT20 PE=1 SV=1	7.984	71	0.987928	-0.0175226		2	23.5003	23.5179
J3QRI7	RPL26	60S ribosomal protein L26 (Fragment) OS=Homo sapiens OX=9606 GN=RPL26 PE=3 SV=1	12.63	107	0.851221	-0.232395		2	29.9033	30.1357
J3QRU8	GIT1	ARF GTPase-activating protein GIT1 OS=Homo sapiens OX=9606 GN=GIT1 PE=1 SV=1	76.806	694	1.40548	0.491062		2	29.0878	28.5967
J3QS27	ZNF207	BUB3-interacting and GLEBS motif-containing protein ZNF207 (Fragment) OS=Homo sapiens OX=9606 GN=ZNF207 PE=1 SV=1	5.366	46	0.904694	-0.144498		2	25.2094	25.3539
K7EIG7	MYO1D	Unconventional myosin-Id OS=Homo sapiens OX=9606 GN=MYO1D PE=1 SV=1	106.006	918	1.04667	0.0658078		2	27.5886	27.5228
K7EQ03	RBM42	RNA-binding motif protein 42 OS=Homo sapiens OX=9606 GN=RBM42 PE=1 SV=1	44.638	426	0.905425	-0.143334		2	24.4116	24.5549
K7ERQ7	SPC24	Kinetochore protein Spc24 (Fragment) OS=Homo sapiens OX=9606 GN=SPC24 PE=1 SV=1	13.596	126	1.28856	0.365757		2	23.4212	23.0555
L0R8F8	MIEF1	MIEF1 upstream open reading frame protein OS=Homo sapiens OX=9606 GN=MIEF1 PE=1 SV=1	8.445	70	1.20868	0.273428		2	25.8028	25.5294
M0QX71	GRWD1	Glutamate-rich WD repeat-containing protein 1 (Fragment) OS=Homo sapiens OX=9606 GN=GRWD1 PE=1 SV=1	25.477	228	1.27275	0.347953		2	24.0592	23.7112
M0QXB4	COPE	Coatomer subunit epsilon OS=Homo sapiens OX=9606 GN=COPE PE=1 SV=1	36.924	331	0.936249	-0.0950365		2	26.6357	26.7308
M0QZ21	AP2S1	AP complex subunit sigma OS=Homo sapiens OX=9606 GN=AP2S1 PE=1 SV=1	14.557	122	1.4292	0.515208		2	23.353	22.8378
M0R0F0	RPS5	40S ribosomal protein S5 (Fragment) OS=Homo sapiens OX=9606 GN=RPS5 PE=1 SV=1	22.391	200	0.730085	-0.453863		2	32.9804	33.4343
M0R0P7	RPL18A	60S ribosomal protein L18a OS=Homo sapiens OX=9606 GN=RPL18A PE=1 SV=1	16.177	137	0.973276	-0.0390786		2	24.5383	24.5774
M0R1E7	SRRM1	Serine/arginine repetitive matrix protein 1 OS=Homo sapiens OX=9606 GN=SRRM1 PE=1 SV=1	9.225	79	0.780308	-0.357884		2	24.8008	25.1587
O00203	AP3B1	AP-3 complex subunit beta-1 OS=Homo sapiens OX=9606 GN=AP3B1 PE=1 SV=3	121.32	1094	1.08093	0.112277		2	29.2197	29.1074
O00391	QSOX1	Sulfhydryl oxidase 1 OS=Homo sapiens OX=9606 GN=QSOX1 PE=1 SV=3	82.578	747	0.707584	-0.499026		2	21.9591	22.4581
O00483	NDUFA4	Cytochrome c oxidase subunit NDUFA4 OS=Homo sapiens OX=9606 GN=NDUFA4 PE=1 SV=1	9.37	81	1.45176	0.537802		2	26.2595	25.7217
O00488	ZNF593	Zinc finger protein 593 OS=Homo sapiens OX=9606 GN=ZNF593 PE=1 SV=2	15.199	134	0.772192	-0.372968		2	23.8899	24.2629
O00560	SDCBP	Syntenin-1 OS=Homo sapiens OX=9606 GN=SDCBP PE=1 SV=1	32.444	298	0.797094	-0.327179		2	28.3272	28.6544
O14776	TCERG1	Transcription elongation regulator 1 OS=Homo sapiens OX=9606 GN=TCERG1 PE=1 SV=2	123.901	1098	1.32294	0.40375		2	30.6131	30.2093
O14974	PPP1R12A	Protein phosphatase 1 regulatory subunit 12A OS=Homo sapiens OX=9606 GN=PPP1R12A PE=1 SV=1	115.281	1030	1.07848	0.108999		2	29.8738	29.7648
O15145	ARPC3	Actin-related protein 2/3 complex subunit 3 OS=Homo sapiens OX=9606 GN=ARPC3 PE=1 SV=3	20.547	178	0.97398	-0.0380363		2	27.6328	27.6709
O15234	CASC3	Protein CASC3 OS=Homo sapiens OX=9606 GN=CASC3 PE=1 SV=2	76.278	703	1.01797	0.025691		2	25.9193	25.8936
O43290	SART1	U4/U6.U5 tri-snRNP-associated protein 1 OS=Homo sapiens OX=9606 GN=SART1 PE=1 SV=1	90.255	800	1.27494	0.350427		2	25.8888	25.5383
O43293	DAPK3	Death-associated protein kinase 3 OS=Homo sapiens OX=9606 GN=DAPK3 PE=1 SV=1	52.536	454	1.43573	0.521785		2	27.7465	27.2247
O43390	HNRNPR	Heterogeneous nuclear ribonucleoprotein R OS=Homo sapiens OX=9606 GN=HNRNPR PE=1 SV=1	70.943	633	1.46644	0.552321		2	25.8557	25.3034
O43491	EPB41L2	Band 4.1-like protein 2 OS=Homo sapiens OX=9606 GN=EPB41L2 PE=1 SV=1	112.588	1005	1.02789	0.0396795		2	28.6146	28.5749
O43513	MED7	Mediator of RNA polymerase II transcription subunit 7 OS=Homo sapiens OX=9606 GN=MED7 PE=1 SV=1	27.245	233	1.02315	0.0330176		2	26.4288	26.3958
O43660	PLRG1	Pleiotropic regulator 1 OS=Homo sapiens OX=9606 GN=PLRG1 PE=1 SV=1	57.194	514	0.862436	-0.21351		2	24.3877	24.6012
O43684	BUB3	Mitotic checkpoint protein BUB3 OS=Homo sapiens OX=9606 GN=BUB3 PE=1 SV=1	37.155	328	1.05735	0.0804593		2	28.9562	28.8757
O43707	ACTN4	Alpha-actinin-4 OS=Homo sapiens OX=9606 GN=ACTN4 PE=1 SV=2	104.854	911	1.20794	0.272547		2	25.3932	25.1207
O43719	HTATSF1	HIV Tat-specific factor 1 OS=Homo sapiens OX=9606 GN=HTATSF1 PE=1 SV=1	85.853	755	1.3485	0.431359		2	31.7395	31.3081
O43809	NUDT21	Cleavage and polyadenylation specificity factor subunit 5 OS=Homo sapiens OX=9606 GN=NUDT21 PE=1 SV=1	26.227	227	0.970061	-0.0438527		2	32.6747	32.7186
O43854	EDIL3	EGF-like repeat and discoidin I-like domain-containing protein 3 OS=Homo sapiens OX=9606 GN=EDIL3 PE=1 SV=1	53.765	480	1.34117	0.423491		2	29.5916	29.1681
O60506	SYNCRIP	Heterogeneous nuclear ribonucleoprotein Q OS=Homo sapiens OX=9606 GN=SYNCRIP PE=1 SV=2	69.603	623	0.705981	-0.502299		2	29.3388	29.8411
O60828	PQBP1	Polyglutamine-binding protein 1 OS=Homo sapiens OX=9606 GN=PQBP1 PE=1 SV=1	30.472	265	1.22825	0.296609		2	27.7719	27.4753
O75165	DNAJC13	DnaJ homolog subfamily C member 13 OS=Homo sapiens OX=9606 GN=DNAJC13 PE=1 SV=5	254.415	2243	1.35977	0.443359		2	27.0368	26.5935
O75330	HMMR	Hyaluronan mediated motility receptor OS=Homo sapiens OX=9606 GN=HMMR PE=1 SV=2	84.1	724	1.16327	0.218188		2	25.9436	25.7254
O75489	NDUFS3	NADH dehydrogenase [ubiquinone] iron-sulfur protein 3, mitochondrial OS=Homo sapiens OX=9606 GN=NDUFS3 PE=1 SV=1	30.242	264	0.832357	-0.264726		2	24.8971	25.1618
O75528	TADA3	Transcriptional adapter 3 OS=Homo sapiens OX=9606 GN=TADA3 PE=1 SV=1	48.902	432	0.879624	-0.185042		2	26.8679	27.0529
O75586	MED6	Mediator of RNA polymerase II transcription subunit 6 OS=Homo sapiens OX=9606 GN=MED6 PE=1 SV=2	28.425	246	1.19081	0.251945		2	26.5471	26.2951
O75643	SNRNP200	U5 small nuclear ribonucleoprotein 200 kDa helicase OS=Homo sapiens OX=9606 GN=SNRNP200 PE=1 SV=2	244.508	2136	1.22879	0.297235		2	29.7732	29.476
O75909	CCNK	Cyclin-K OS=Homo sapiens OX=9606 GN=CCNK PE=1 SV=2	64.24	580	1.07928	0.110065		2	25.3507	25.2407
O75934	BCAS2	Pre-mRNA-splicing factor SPF27 OS=Homo sapiens OX=9606 GN=BCAS2 PE=1 SV=1	26.131	225	1.46113	0.547084		2	29.859	29.3119
O75940	SMNDC1	Survival of motor neuron-related-splicing factor 30 OS=Homo sapiens OX=9606 GN=SMNDC1 PE=1 SV=1	26.711	238	1.00719	0.0103394		2	27.6268	27.6165
O94804	STK10	Serine/threonine-protein kinase 10 OS=Homo sapiens OX=9606 GN=STK10 PE=1 SV=1	112.135	968	0.999345	-0.000945985		2	23.3473	23.3483
O94842	TOX4	TOX high mobility group box family member 4 OS=Homo sapiens OX=9606 GN=TOX4 PE=1 SV=1	66.195	621	1.23179	0.30076		2	27.4855	27.1847
O94906	PRPF6	Pre-mRNA-processing factor 6 OS=Homo sapiens OX=9606 GN=PRPF6 PE=1 SV=1	106.925	941	0.859012	-0.219249		2	25.6261	25.8454
O94925	GLS	Glutaminase kidney isoform, mitochondrial OS=Homo sapiens OX=9606 GN=GLS PE=1 SV=1	73.461	669	1.08989	0.124184		2	27.223	27.0988
O94973	AP2A2	AP-2 complex subunit alpha-2 OS=Homo sapiens OX=9606 GN=AP2A2 PE=1 SV=2	103.96	939	0.86825	-0.203818		2	28.4227	28.6265
O95104	SCAF4	SR-related and CTD-associated factor 4 OS=Homo sapiens OX=9606 GN=SCAF4 PE=1 SV=3	125.869	1147	0.907834	-0.139499		2	25.9324	26.0719
O95239	KIF4A	Chromosome-associated kinesin KIF4A OS=Homo sapiens OX=9606 GN=KIF4A PE=1 SV=3	139.881	1232	1.46632	0.552203		2	29.5072	28.955
O95399	UTS2	Urotensin-2 OS=Homo sapiens OX=9606 GN=UTS2 PE=1 SV=1	14.296	124	0.704502	-0.505325		2	25.8123	26.3176
O95400	CD2BP2	CD2 antigen cytoplasmic tail-binding protein 2 OS=Homo sapiens OX=9606 GN=CD2BP2 PE=1 SV=1	37.646	341	1.28332	0.359881		2	28.5237	28.1638
O95751	LDOC1	Protein LDOC1 OS=Homo sapiens OX=9606 GN=LDOC1 PE=1 SV=1	16.968	146	1.47036	0.556171		2	24.1871	23.6309
O95782	AP2A1	AP-2 complex subunit alpha-1 OS=Homo sapiens OX=9606 GN=AP2A1 PE=1 SV=3	107.546	977	1.40863	0.494288		2	29.8574	29.3631
O95816	BAG2	BAG family molecular chaperone regulator 2 OS=Homo sapiens OX=9606 GN=BAG2 PE=1 SV=1	23.772	211	1.04615	0.0650839		2	28.503	28.4379
O95831	AIFM1	Apoptosis-inducing factor 1, mitochondrial OS=Homo sapiens OX=9606 GN=AIFM1 PE=1 SV=1	66.901	613	0.814539	-0.295945		2	23.0198	23.3158
O96028	NSD2	Histone-lysine N-methyltransferase NSD2 OS=Homo sapiens OX=9606 GN=NSD2 PE=1 SV=1	152.258	1365	0.764059	-0.388244		2	24.3836	24.7719
P02545	LMNA	Prelamin-A/C OS=Homo sapiens OX=9606 GN=LMNA PE=1 SV=1	74.139	664	1.41716	0.502999		2	27.9301	27.4271
P04792	HSPB1	Heat shock protein beta-1 OS=Homo sapiens OX=9606 GN=HSPB1 PE=1 SV=2	22.783	205	1.01066	0.0152952		2	30.1426	30.1273
P04899	GNAI2	Guanine nucleotide-binding protein G(i) subunit alpha-2 OS=Homo sapiens OX=9606 GN=GNAI2 PE=1 SV=3	40.451	355	1.03832	0.0542538		2	24.2136	24.1593
P05023	ATP1A1	Sodium/potassium-transporting ATPase subunit alpha-1 OS=Homo sapiens OX=9606 GN=ATP1A1 PE=1 SV=1	112.896	1023	0.823906	-0.279448		2	26.5027	26.7822
P05141	SLC25A5	ADP/ATP translocase 2 OS=Homo sapiens OX=9606 GN=SLC25A5 PE=1 SV=7	32.852	298	0.899701	-0.152482		2	28.0767	28.2292
P05198	EIF2S1	Eukaryotic translation initiation factor 2 subunit 1 OS=Homo sapiens OX=9606 GN=EIF2S1 PE=1 SV=3	36.112	315	1.3728	0.457118		2	29.1947	28.7376
P05386	RPLP1	60S acidic ribosomal protein P1 OS=Homo sapiens OX=9606 GN=RPLP1 PE=1 SV=1	11.514	114	1.41956	0.505448		2	29.5668	29.0614
P05388	RPLP0	60S acidic ribosomal protein P0 OS=Homo sapiens OX=9606 GN=RPLP0 PE=1 SV=1	34.274	317	1.40149	0.486958		2	30.1503	29.6633
P05412	JUN	Transcription factor AP-1 OS=Homo sapiens OX=9606 GN=JUN PE=1 SV=2	35.676	331	1.25032	0.322298		2	25.6232	25.3009
P06576	ATP5F1B	ATP synthase subunit beta, mitochondrial OS=Homo sapiens OX=9606 GN=ATP5F1B PE=1 SV=3	56.56	529	1.46333	0.549256		2	28.084	27.5347
P06702	S100A9	Protein S100-A9 OS=Homo sapiens OX=9606 GN=S100A9 PE=1 SV=1	13.242	114	1.1293	0.175428		2	26.7098	26.5343
P06730	EIF4E	Eukaryotic translation initiation factor 4E OS=Homo sapiens OX=9606 GN=EIF4E PE=1 SV=2	25.097	217	1.11382	0.15552		2	26.8	26.6444
P06748	NPM1	Nucleophosmin OS=Homo sapiens OX=9606 GN=NPM1 PE=1 SV=2	32.575	294	1.43897	0.525037		2	31.2412	30.7161
P07196	NEFL	Neurofilament light polypeptide OS=Homo sapiens OX=9606 GN=NEFL PE=1 SV=3	61.517	543	1.14003	0.189067		2	29.4548	29.2657
P07237	P4HB	Protein disulfide-isomerase OS=Homo sapiens OX=9606 GN=P4HB PE=1 SV=3	57.116	508	0.911215	-0.134136		2	26.0446	26.1787
P07910	HNRNPC	Heterogeneous nuclear ribonucleoproteins C1/C2 OS=Homo sapiens OX=9606 GN=HNRNPC PE=1 SV=4	33.67	306	1.03997	0.056547		2	28.1615	28.1049
P07942	LAMB1	Laminin subunit beta-1 OS=Homo sapiens OX=9606 GN=LAMB1 PE=1 SV=2	198.038	1786	1.34653	0.429246		2	25.6967	25.2675
P08238	HSP90AB1	Heat shock protein HSP 90-beta OS=Homo sapiens OX=9606 GN=HSP90AB1 PE=1 SV=4	83.264	724	0.79758	-0.326299		2	25.4677	25.794
P08621	SNRNP70	U1 small nuclear ribonucleoprotein 70 kDa OS=Homo sapiens OX=9606 GN=SNRNP70 PE=1 SV=2	51.557	437	0.849906	-0.234624		2	27.322	27.5566
P08651	NFIC	Nuclear factor 1 C-type OS=Homo sapiens OX=9606 GN=NFIC PE=1 SV=2	55.675	508	0.78028	-0.357937		2	27.629	27.987
P08670	VIM	Vimentin OS=Homo sapiens OX=9606 GN=VIM PE=1 SV=4	53.652	466	0.927374	-0.108777		2	36.2834	36.3922
P08708	RPS17	40S ribosomal protein S17 OS=Homo sapiens OX=9606 GN=RPS17 PE=1 SV=2	15.55	135	1.19502	0.257038		2	33.7745	33.5175
P09012	SNRPA	U1 small nuclear ribonucleoprotein A OS=Homo sapiens OX=9606 GN=SNRPA PE=1 SV=3	31.28	282	1.05781	0.0810851		2	32.0955	32.0144
P09661	SNRPA1	U2 small nuclear ribonucleoprotein A' OS=Homo sapiens OX=9606 GN=SNRPA1 PE=1 SV=2	28.416	255	1.11439	0.156258		2	31.8015	31.6452
P09874	PARP1	Poly [ADP-ribose] polymerase 1 OS=Homo sapiens OX=9606 GN=PARP1 PE=1 SV=4	113.084	1014	1.24234	0.313056		2	32.7999	32.4869
P0C864	DANCR	Putative uncharacterized protein DANCR OS=Homo sapiens OX=9606 GN=DANCR PE=5 SV=1	16.785	163	1.27262	0.347807		2	27.6704	27.3226
P0DMV9	HSPA1B	Heat shock 70 kDa protein 1B OS=Homo sapiens OX=9606 GN=HSPA1B PE=1 SV=1	70.052	641	1.2813	0.357607		2	28.4878	28.1302
P0DP25	CALM3	Calmodulin-3 OS=Homo sapiens OX=9606 GN=CALM3 PE=1 SV=1	16.838	149	0.930928	-0.103259		2	30.8185	30.9217
P11021	HSPA5	Endoplasmic reticulum chaperone BiP OS=Homo sapiens OX=9606 GN=HSPA5 PE=1 SV=2	72.333	654	1.00306	0.00440888		2	30.2879	30.2835
P11137	MAP2	Microtubule-associated protein 2 OS=Homo sapiens OX=9606 GN=MAP2 PE=1 SV=4	199.526	1827	0.952575	-0.0700951		2	29.4723	29.5424
P11142	HSPA8	Heat shock cognate 71 kDa protein OS=Homo sapiens OX=9606 GN=HSPA8 PE=1 SV=1	70.898	646	1.02527	0.0360001		2	31.7319	31.6959
P11182	DBT	Lipoamide acyltransferase component of branched-chain alpha-keto acid dehydrogenase complex, mitochondrial OS=Homo sapiens OX=9606 GN=DBT PE=1 SV=3	53.487	482	0.752764	-0.40973		2	28.8847	29.2944
P11233	RALA	Ras-related protein Ral-A OS=Homo sapiens OX=9606 GN=RALA PE=1 SV=1	23.567	206	0.835547	-0.259207		2	27.2516	27.5108
P11940	PABPC1	Polyadenylate-binding protein 1 OS=Homo sapiens OX=9606 GN=PABPC1 PE=1 SV=2	70.671	636	0.746162	-0.42244		2	31.0517	31.4741
P13674	P4HA1	Prolyl 4-hydroxylase subunit alpha-1 OS=Homo sapiens OX=9606 GN=P4HA1 PE=1 SV=2	61.049	534	1.41529	0.501098		2	28.7905	28.2894
P15311	EZR	Ezrin OS=Homo sapiens OX=9606 GN=EZR PE=1 SV=4	69.413	586	1.24292	0.313736		2	29.9269	29.6132
P15880	RPS2	40S ribosomal protein S2 OS=Homo sapiens OX=9606 GN=RPS2 PE=1 SV=2	31.324	293	0.844918	-0.243117		2	29.5626	29.8057
P15927	RPA2	Replication protein A 32 kDa subunit OS=Homo sapiens OX=9606 GN=RPA2 PE=1 SV=1	29.247	270	1.16542	0.220855		2	29.8193	29.5985
P16104	H2AX	Histone H2AX OS=Homo sapiens OX=9606 GN=H2AX PE=1 SV=2	15.145	143	1.39567	0.480962		2	27.4895	27.0085
P16401	H1-5	Histone H1.5 OS=Homo sapiens OX=9606 GN=H1-5 PE=1 SV=3	22.58	226	1.01268	0.0181732		2	27.2729	27.2548
P16403	H1-2	Histone H1.2 OS=Homo sapiens OX=9606 GN=H1-2 PE=1 SV=2	21.365	213	0.670252	-0.577224		2	26.6921	27.2693
P16989	YBX3	Y-box-binding protein 3 OS=Homo sapiens OX=9606 GN=YBX3 PE=1 SV=4	40.09	372	0.883468	-0.17875		2	25.5135	25.6922
P17066	HSPA6	Heat shock 70 kDa protein 6 OS=Homo sapiens OX=9606 GN=HSPA6 PE=1 SV=2	71.028	643	1.15814	0.211814		2	28.2141	28.0023
P17096	HMGA1	High mobility group protein HMG-I/HMG-Y OS=Homo sapiens OX=9606 GN=HMGA1 PE=1 SV=3	11.676	107	1.42959	0.515605		2	27.4054	26.8898
P19105	MYL12A	Myosin regulatory light chain 12A OS=Homo sapiens OX=9606 GN=MYL12A PE=1 SV=2	19.794	171	0.969788	-0.0442582		2	32.6876	32.7319
P19387	POLR2C	DNA-directed RNA polymerase II subunit RPB3 OS=Homo sapiens OX=9606 GN=POLR2C PE=1 SV=2	31.441	275	0.727418	-0.459143		2	26.5561	27.0152
P19404	NDUFV2	NADH dehydrogenase [ubiquinone] flavoprotein 2, mitochondrial OS=Homo sapiens OX=9606 GN=NDUFV2 PE=1 SV=2	27.392	249	1.27524	0.350764		2	25.1143	24.7635
P20290	BTF3	Transcription factor BTF3 OS=Homo sapiens OX=9606 GN=BTF3 PE=1 SV=1	22.168	206	1.48433	0.569813		2	32.0671	31.4973
P21291	CSRP1	Cysteine and glycine-rich protein 1 OS=Homo sapiens OX=9606 GN=CSRP1 PE=1 SV=3	20.567	193	1.23942	0.309669		2	28.2006	27.8909
P22695	UQCRC2	Cytochrome b-c1 complex subunit 2, mitochondrial OS=Homo sapiens OX=9606 GN=UQCRC2 PE=1 SV=3	48.443	453	1.16988	0.226363		2	26.4797	26.2533
P23246	SFPQ	Splicing factor, proline- and glutamine-rich OS=Homo sapiens OX=9606 GN=SFPQ PE=1 SV=2	76.149	707	0.730243	-0.453551		2	34.0629	34.5164
P23258	TUBG1	Tubulin gamma-1 chain OS=Homo sapiens OX=9606 GN=TUBG1 PE=1 SV=2	51.17	451	0.986765	-0.0192217		2	27.2959	27.3151
P23396	RPS3	40S ribosomal protein S3 OS=Homo sapiens OX=9606 GN=RPS3 PE=1 SV=2	26.688	243	1.25812	0.331269		2	30.3892	30.0579
P26038	MSN	Moesin OS=Homo sapiens OX=9606 GN=MSN PE=1 SV=3	67.82	577	1.18039	0.239268		2	31.3119	31.0727
P26358	DNMT1	DNA (cytosine-5)-methyltransferase 1 OS=Homo sapiens OX=9606 GN=DNMT1 PE=1 SV=2	183.165	1616	0.825092	-0.277373		2	27.2893	27.5667
P26373	RPL13	60S ribosomal protein L13 OS=Homo sapiens OX=9606 GN=RPL13 PE=1 SV=4	24.261	211	0.861129	-0.215699		2	28.9368	29.1525
P27816	MAP4	Microtubule-associated protein 4 OS=Homo sapiens OX=9606 GN=MAP4 PE=1 SV=3	121.005	1152	1.34033	0.422593		2	28.6032	28.1806
P27824	CANX	Calnexin OS=Homo sapiens OX=9606 GN=CANX PE=1 SV=2	67.568	592	0.797765	-0.325964		2	27.3879	27.7138
P30050	RPL12	60S ribosomal protein L12 OS=Homo sapiens OX=9606 GN=RPL12 PE=1 SV=1	17.819	165	1.43405	0.5201		2	29.685	29.1649
P33176	KIF5B	Kinesin-1 heavy chain OS=Homo sapiens OX=9606 GN=KIF5B PE=1 SV=1	109.685	963	1.26053	0.334032		2	30.0616	29.7276
P35221	CTNNA1	Catenin alpha-1 OS=Homo sapiens OX=9606 GN=CTNNA1 PE=1 SV=1	100.071	906	0.718376	-0.477188		2	23.3663	23.8435
P35240	NF2	Merlin OS=Homo sapiens OX=9606 GN=NF2 PE=1 SV=1	69.69	595	1.20549	0.269616		2	25.9082	25.6386
P35241	RDX	Radixin OS=Homo sapiens OX=9606 GN=RDX PE=1 SV=1	68.564	583	1.01449	0.0207495		2	30.3689	30.3482
P35244	RPA3	Replication protein A 14 kDa subunit OS=Homo sapiens OX=9606 GN=RPA3 PE=1 SV=1	13.569	121	1.44274	0.52881		2	29.8987	29.3698
P35268	RPL22	60S ribosomal protein L22 OS=Homo sapiens OX=9606 GN=RPL22 PE=1 SV=2	14.787	128	0.930985	-0.103171		2	31.9427	32.0459
P35579	MYH9	Myosin-9 OS=Homo sapiens OX=9606 GN=MYH9 PE=1 SV=4	226.532	1960	0.856031	-0.224265		2	35.1847	35.409
P35580	MYH10	Myosin-10 OS=Homo sapiens OX=9606 GN=MYH10 PE=1 SV=3	228.999	1976	0.759763	-0.396379		2	30.3532	30.7496
P35659	DEK	Protein DEK OS=Homo sapiens OX=9606 GN=DEK PE=1 SV=1	42.674	375	0.854771	-0.22639		2	28.7874	29.0138
P36578	RPL4	60S ribosomal protein L4 OS=Homo sapiens OX=9606 GN=RPL4 PE=1 SV=5	47.697	427	1.1399	0.188903		2	26.746	26.5571
P37108	SRP14	Signal recognition particle 14 kDa protein OS=Homo sapiens OX=9606 GN=SRP14 PE=1 SV=2	14.57	136	1.26511	0.339263		2	31.9859	31.6467
P38646	HSPA9	Stress-70 protein, mitochondrial OS=Homo sapiens OX=9606 GN=HSPA9 PE=1 SV=2	73.681	679	1.30361	0.382514		2	29.7755	29.393
P39019	RPS19	40S ribosomal protein S19 OS=Homo sapiens OX=9606 GN=RPS19 PE=1 SV=2	16.061	145	1.35139	0.434444		2	33.9189	33.4845
P40429	RPL13A	60S ribosomal protein L13a OS=Homo sapiens OX=9606 GN=RPL13A PE=1 SV=2	23.577	203	0.782856	-0.353181		2	24.5867	24.9399
P41208	CETN2	Centrin-2 OS=Homo sapiens OX=9606 GN=CETN2 PE=1 SV=1	19.738	172	1.33123	0.412758		2	27.1973	26.7846
P42166	TMPO	Lamina-associated polypeptide 2, isoform alpha OS=Homo sapiens OX=9606 GN=TMPO PE=1 SV=2	75.492	694	1.43791	0.523975		2	31.0081	30.4841
P42167	TMPO	Lamina-associated polypeptide 2, isoforms beta/gamma OS=Homo sapiens OX=9606 GN=TMPO PE=1 SV=2	50.67	454	1.26889	0.343561		2	28.5322	28.1886
P42285	MTREX	Exosome RNA helicase MTR4 OS=Homo sapiens OX=9606 GN=MTREX PE=1 SV=3	117.805	1042	0.673062	-0.571189		2	27.1139	27.6851
P42677	RPS27	40S ribosomal protein S27 OS=Homo sapiens OX=9606 GN=RPS27 PE=1 SV=3	9.461	84	0.921815	-0.117451		2	27.2995	27.4169
P46013	MKI67	Proliferation marker protein Ki-67 OS=Homo sapiens OX=9606 GN=MKI67 PE=1 SV=2	358.694	3256	1.3251	0.406098		2	26.3365	25.9304
P46087	NOP2	Probable 28S rRNA (cytosine(4447)-C(5))-methyltransferase OS=Homo sapiens OX=9606 GN=NOP2 PE=1 SV=2	89.302	812	1.14985	0.201448		2	24.1777	23.9762
P46778	RPL21	60S ribosomal protein L21 OS=Homo sapiens OX=9606 GN=RPL21 PE=1 SV=2	18.565	160	0.85376	-0.228097		2	28.2147	28.4428
P46781	RPS9	40S ribosomal protein S9 OS=Homo sapiens OX=9606 GN=RPS9 PE=1 SV=3	22.591	194	1.04625	0.0652214		2	31.0548	30.9896
P46940	IQGAP1	Ras GTPase-activating-like protein IQGAP1 OS=Homo sapiens OX=9606 GN=IQGAP1 PE=1 SV=1	189.252	1657	1.35587	0.439219		2	34.4148	33.9755
P47755	CAPZA2	F-actin-capping protein subunit alpha-2 OS=Homo sapiens OX=9606 GN=CAPZA2 PE=1 SV=3	32.949	286	1.42685	0.512835		2	27.8132	27.3003
P47756	CAPZB	F-actin-capping protein subunit beta OS=Homo sapiens OX=9606 GN=CAPZB PE=1 SV=4	31.35	277	1.29902	0.377425		2	26.2945	25.9171
P48431	SOX2	Transcription factor SOX-2 OS=Homo sapiens OX=9606 GN=SOX2 PE=1 SV=1	34.31	317	1.13805	0.186562		2	27.1615	26.975
P49023	PXN	Paxillin OS=Homo sapiens OX=9606 GN=PXN PE=1 SV=3	64.505	591	0.989922	-0.014613		2	24.9847	24.9993
P49458	SRP9	Signal recognition particle 9 kDa protein OS=Homo sapiens OX=9606 GN=SRP9 PE=1 SV=2	10.112	86	1.07267	0.101211		2	31.6487	31.5475
P49757	NUMB	Protein numb homolog OS=Homo sapiens OX=9606 GN=NUMB PE=1 SV=2	70.804	651	1.38021	0.464887		2	27.8727	27.4078
P50402	EMD	Emerin OS=Homo sapiens OX=9606 GN=EMD PE=1 SV=1	28.994	254	0.864067	-0.210785		2	24.6277	24.8385
P51148	RAB5C	Ras-related protein Rab-5C OS=Homo sapiens OX=9606 GN=RAB5C PE=1 SV=2	23.483	216	0.982359	-0.0256773		2	25.5497	25.5754
P51149	RAB7A	Ras-related protein Rab-7a OS=Homo sapiens OX=9606 GN=RAB7A PE=1 SV=1	23.49	207	1.27733	0.35313		2	28.4695	28.1164
P51948	MNAT1	CDK-activating kinase assembly factor MAT1 OS=Homo sapiens OX=9606 GN=MNAT1 PE=1 SV=1	35.823	309	0.853919	-0.22783		2	26.9514	27.1792
P52292	KPNA2	Importin subunit alpha-1 OS=Homo sapiens OX=9606 GN=KPNA2 PE=1 SV=1	57.862	529	1.07342	0.102214		2	28.3524	28.2502
P52597	HNRNPF	Heterogeneous nuclear ribonucleoprotein F OS=Homo sapiens OX=9606 GN=HNRNPF PE=1 SV=3	45.672	415	1.23879	0.308929		2	25.6483	25.3393
P52907	CAPZA1	F-actin-capping protein subunit alpha-1 OS=Homo sapiens OX=9606 GN=CAPZA1 PE=1 SV=3	32.923	286	0.742832	-0.428892		2	29.9086	30.3375
P52943	CRIP2	Cysteine-rich protein 2 OS=Homo sapiens OX=9606 GN=CRIP2 PE=1 SV=1	22.493	208	1.38579	0.470714		2	28.3247	27.8539
P53999	SUB1	Activated RNA polymerase II transcriptional coactivator p15 OS=Homo sapiens OX=9606 GN=SUB1 PE=1 SV=3	14.395	127	1.37687	0.461389		2	32.7801	32.3187
P54136	RARS1	Arginine--tRNA ligase, cytoplasmic OS=Homo sapiens OX=9606 GN=RARS1 PE=1 SV=2	75.379	660	1.14068	0.189895		2	27.6892	27.4993
P55081	MFAP1	Microfibrillar-associated protein 1 OS=Homo sapiens OX=9606 GN=MFAP1 PE=1 SV=2	51.958	439	0.705646	-0.502984		2	24.687	25.19
P55084	HADHB	Trifunctional enzyme subunit beta, mitochondrial OS=Homo sapiens OX=9606 GN=HADHB PE=1 SV=3	51.294	474	1.38256	0.467346		2	24.6421	24.1748
P55884	EIF3B	Eukaryotic translation initiation factor 3 subunit B OS=Homo sapiens OX=9606 GN=EIF3B PE=1 SV=3	92.482	814	0.706676	-0.500879		2	26.8754	27.3763
P60660	MYL6	Myosin light polypeptide 6 OS=Homo sapiens OX=9606 GN=MYL6 PE=1 SV=2	16.93	151	1.21385	0.279588		2	33.4532	33.1736
P60866	RPS20	40S ribosomal protein S20 OS=Homo sapiens OX=9606 GN=RPS20 PE=1 SV=1	13.373	119	1.30841	0.38782		2	33.1408	32.753
P60953	CDC42	Cell division control protein 42 homolog OS=Homo sapiens OX=9606 GN=CDC42 PE=1 SV=2	21.259	191	0.996928	-0.00443878		2	29.5368	29.5412
P61158	ACTR3	Actin-related protein 3 OS=Homo sapiens OX=9606 GN=ACTR3 PE=1 SV=3	47.371	418	1.07876	0.109368		2	29.6796	29.5703
P61224	RAP1B	Ras-related protein Rap-1b OS=Homo sapiens OX=9606 GN=RAP1B PE=1 SV=1	20.825	184	1.12726	0.172816		2	28.4764	28.3036
P61247	RPS3A	40S ribosomal protein S3a OS=Homo sapiens OX=9606 GN=RPS3A PE=1 SV=2	29.945	264	1.04489	0.06335		2	31.7835	31.7201
P61326	MAGOH	Protein mago nashi homolog OS=Homo sapiens OX=9606 GN=MAGOH PE=1 SV=1	17.164	146	1.40936	0.495042		2	27.9547	27.4597
P61353	RPL27	60S ribosomal protein L27 OS=Homo sapiens OX=9606 GN=RPL27 PE=1 SV=2	15.798	136	1.31947	0.399958		2	26.7655	26.3655
P61962	DCAF7	DDB1- and CUL4-associated factor 7 OS=Homo sapiens OX=9606 GN=DCAF7 PE=1 SV=1	38.926	342	1.22152	0.288682		2	25.7977	25.509
P62081	RPS7	40S ribosomal protein S7 OS=Homo sapiens OX=9606 GN=RPS7 PE=1 SV=1	22.127	194	1.49361	0.578804		2	31.8185	31.2397
P62140	PPP1CB	Serine/threonine-protein phosphatase PP1-beta catalytic subunit OS=Homo sapiens OX=9606 GN=PPP1CB PE=1 SV=3	37.187	327	0.680101	-0.556179		2	29.1139	29.6701
P62241	RPS8	40S ribosomal protein S8 OS=Homo sapiens OX=9606 GN=RPS8 PE=1 SV=2	24.205	208	1.04613	0.0650657		2	28.6581	28.5931
P62244	RPS15A	40S ribosomal protein S15a OS=Homo sapiens OX=9606 GN=RPS15A PE=1 SV=2	14.84	130	1.48728	0.572674		2	31.4732	30.9005
P62249	RPS16	40S ribosomal protein S16 OS=Homo sapiens OX=9606 GN=RPS16 PE=1 SV=2	16.445	146	1.00968	0.0138935		2	28.99	28.9762
P62266	RPS23	40S ribosomal protein S23 OS=Homo sapiens OX=9606 GN=RPS23 PE=1 SV=3	15.808	143	1.43063	0.516652		2	27.4361	26.9195
P62269	RPS18	40S ribosomal protein S18 OS=Homo sapiens OX=9606 GN=RPS18 PE=1 SV=3	17.719	152	1.10343	0.142001		2	31.646	31.504
P62273	RPS29	40S ribosomal protein S29 OS=Homo sapiens OX=9606 GN=RPS29 PE=1 SV=2	6.677	56	0.899293	-0.153137		2	27.2673	27.4205
P62280	RPS11	40S ribosomal protein S11 OS=Homo sapiens OX=9606 GN=RPS11 PE=1 SV=3	18.431	158	0.800178	-0.321608		2	30.2333	30.5549
P62314	SNRPD1	Small nuclear ribonucleoprotein Sm D1 OS=Homo sapiens OX=9606 GN=SNRPD1 PE=1 SV=1	13.282	119	0.993736	-0.00906563		2	28.2978	28.3068
P62316	SNRPD2	Small nuclear ribonucleoprotein Sm D2 OS=Homo sapiens OX=9606 GN=SNRPD2 PE=1 SV=1	13.527	118	1.09126	0.125997		2	32.827	32.701
P62318	SNRPD3	Small nuclear ribonucleoprotein Sm D3 OS=Homo sapiens OX=9606 GN=SNRPD3 PE=1 SV=1	13.916	126	1.40049	0.485934		2	33.1704	32.6845
P62701	RPS4X	40S ribosomal protein S4, X isoform OS=Homo sapiens OX=9606 GN=RPS4X PE=1 SV=2	29.598	263	0.801629	-0.318993		2	31.9753	32.2943
P62753	RPS6	40S ribosomal protein S6 OS=Homo sapiens OX=9606 GN=RPS6 PE=1 SV=1	28.681	249	0.805244	-0.312503		2	28.9027	29.2152
P62805	H4C1	Histone H4 OS=Homo sapiens OX=9606 GN=H4C1 PE=1 SV=2	11.367	103	0.920696	-0.119202		2	26.9071	27.0263
P62829	RPL23	60S ribosomal protein L23 OS=Homo sapiens OX=9606 GN=RPL23 PE=1 SV=1	14.865	140	1.43573	0.521789		2	29.8312	29.3094
P62841	RPS15	40S ribosomal protein S15 OS=Homo sapiens OX=9606 GN=RPS15 PE=1 SV=2	17.04	145	1.08789	0.121537		2	31.7934	31.6719
P62851	RPS25	40S ribosomal protein S25 OS=Homo sapiens OX=9606 GN=RPS25 PE=1 SV=1	13.742	125	1.05338	0.075025		2	29.2912	29.2162
P62857	RPS28	40S ribosomal protein S28 OS=Homo sapiens OX=9606 GN=RPS28 PE=1 SV=1	7.841	69	0.900703	-0.150876		2	28.1528	28.3037
P62899	RPL31	60S ribosomal protein L31 OS=Homo sapiens OX=9606 GN=RPL31 PE=1 SV=1	14.463	125	0.875845	-0.191253		2	30.4976	30.6889
P62913	RPL11	60S ribosomal protein L11 OS=Homo sapiens OX=9606 GN=RPL11 PE=1 SV=2	20.252	178	1.32706	0.408234		2	32.2594	31.8511
P62937	PPIA	Peptidyl-prolyl cis-trans isomerase A OS=Homo sapiens OX=9606 GN=PPIA PE=1 SV=2	18.012	165	1.02186	0.0311914		2	26.5261	26.495
P63000	RAC1	Ras-related C3 botulinum toxin substrate 1 OS=Homo sapiens OX=9606 GN=RAC1 PE=1 SV=1	21.45	192	1.00174	0.00250455		2	26.5464	26.5439
P63010	AP2B1	AP-2 complex subunit beta OS=Homo sapiens OX=9606 GN=AP2B1 PE=1 SV=1	104.553	937	1.31857	0.398973		2	32.1681	31.7691
P63167	DYNLL1	Dynein light chain 1, cytoplasmic OS=Homo sapiens OX=9606 GN=DYNLL1 PE=1 SV=1	10.366	89	1.43492	0.520974		2	27.2037	26.6827
P63208	SKP1	S-phase kinase-associated protein 1 OS=Homo sapiens OX=9606 GN=SKP1 PE=1 SV=2	18.658	163	1.0359	0.0508872		2	27.9344	27.8836
P63261	ACTG1	Actin, cytoplasmic 2 OS=Homo sapiens OX=9606 GN=ACTG1 PE=1 SV=1	41.793	375	0.943342	-0.0841474		2	35.9802	36.0643
P67870	CSNK2B	Casein kinase II subunit beta OS=Homo sapiens OX=9606 GN=CSNK2B PE=1 SV=1	24.942	215	1.1771	0.235241		2	27.1605	26.9252
P67936	TPM4	Tropomyosin alpha-4 chain OS=Homo sapiens OX=9606 GN=TPM4 PE=1 SV=3	28.522	248	1.07107	0.0990504		2	30.1472	30.0482
P68104	EEF1A1	Elongation factor 1-alpha 1 OS=Homo sapiens OX=9606 GN=EEF1A1 PE=1 SV=1	50.141	462	1.27359	0.3489		2	31.4202	31.0713
P68363	TUBA1B	Tubulin alpha-1B chain OS=Homo sapiens OX=9606 GN=TUBA1B PE=1 SV=1	50.152	451	1.17474	0.232338		2	32.804	32.5717
P68371	TUBB4B	Tubulin beta-4B chain OS=Homo sapiens OX=9606 GN=TUBB4B PE=1 SV=1	49.831	445	1.16737	0.223258		2	29.8895	29.6662
P82930	MRPS34	28S ribosomal protein S34, mitochondrial OS=Homo sapiens OX=9606 GN=MRPS34 PE=1 SV=2	25.65	218	1.23059	0.299345		2	24.9277	24.6283
P83111	LACTB	Serine beta-lactamase-like protein LACTB, mitochondrial OS=Homo sapiens OX=9606 GN=LACTB PE=1 SV=2	60.694	547	1.31546	0.395563		2	25.6562	25.2607
P84090	ERH	Enhancer of rudimentary homolog OS=Homo sapiens OX=9606 GN=ERH PE=1 SV=1	12.259	104	0.837449	-0.255927		2	31.248	31.5039
P85037	FOXK1	Forkhead box protein K1 OS=Homo sapiens OX=9606 GN=FOXK1 PE=1 SV=1	75.457	733	1.16279	0.217592		2	25.383	25.1654
Q00059	TFAM	Transcription factor A, mitochondrial OS=Homo sapiens OX=9606 GN=TFAM PE=1 SV=1	29.097	246	1.48672	0.57213		2	30.007	29.4349
Q00403	GTF2B	Transcription initiation factor IIB OS=Homo sapiens OX=9606 GN=GTF2B PE=1 SV=1	34.833	316	1.24102	0.311522		2	28.0683	27.7568
Q01081	U2AF1	Splicing factor U2AF 35 kDa subunit OS=Homo sapiens OX=9606 GN=U2AF1 PE=1 SV=3	27.872	240	0.894763	-0.160422		2	24.5703	24.7308
Q01082	SPTBN1	Spectrin beta chain, non-erythrocytic 1 OS=Homo sapiens OX=9606 GN=SPTBN1 PE=1 SV=2	274.609	2364	1.00375	0.00540605		2	29.1186	29.1132
Q01658	DR1	Protein Dr1 OS=Homo sapiens OX=9606 GN=DR1 PE=1 SV=1	19.444	176	1.48814	0.573511		2	27.1424	26.5689
Q01970	PLCB3	1-phosphatidylinositol 4,5-bisphosphate phosphodiesterase beta-3 OS=Homo sapiens OX=9606 GN=PLCB3 PE=1 SV=2	138.799	1234	1.21814	0.284679		2	26.5428	26.2581
Q03111	MLLT1	Protein ENL OS=Homo sapiens OX=9606 GN=MLLT1 PE=1 SV=2	62.056	559	1.19051	0.251583		2	24.6459	24.3943
Q03135	CAV1	Caveolin-1 OS=Homo sapiens OX=9606 GN=CAV1 PE=1 SV=4	20.472	178	1.42002	0.505911		2	28.069	27.5631
Q04837	SSBP1	Single-stranded DNA-binding protein, mitochondrial OS=Homo sapiens OX=9606 GN=SSBP1 PE=1 SV=1	17.26	148	1.18021	0.23905		2	32.4356	32.1966
Q06587	RING1	E3 ubiquitin-protein ligase RING1 OS=Homo sapiens OX=9606 GN=RING1 PE=1 SV=2	42.429	406	1.14075	0.189989		2	26.7832	26.5932
Q06830	PRDX1	Peroxiredoxin-1 OS=Homo sapiens OX=9606 GN=PRDX1 PE=1 SV=1	22.11	199	0.998102	-0.00274104		2	25.154	25.1567
Q07021	C1QBP	Complement component 1 Q subcomponent-binding protein, mitochondrial OS=Homo sapiens OX=9606 GN=C1QBP PE=1 SV=1	31.362	282	1.35754	0.441		2	27.1558	26.7148
Q07157	TJP1	Tight junction protein ZO-1 OS=Homo sapiens OX=9606 GN=TJP1 PE=1 SV=3	195.459	1748	0.895923	-0.158553		2	32.0773	32.2359
Q08379	GOLGA2	Golgin subfamily A member 2 OS=Homo sapiens OX=9606 GN=GOLGA2 PE=1 SV=3	113.086	1002	1.10072	0.138447		2	27.037	26.8985
Q08380	LGALS3BP	Galectin-3-binding protein OS=Homo sapiens OX=9606 GN=LGALS3BP PE=1 SV=1	65.331	585	0.720243	-0.473444		2	23.8309	24.3044
Q08945	SSRP1	FACT complex subunit SSRP1 OS=Homo sapiens OX=9606 GN=SSRP1 PE=1 SV=1	81.075	709	0.78605	-0.347308		2	27.5699	27.9172
Q08AD1	CAMSAP2	Calmodulin-regulated spectrin-associated protein 2 OS=Homo sapiens OX=9606 GN=CAMSAP2 PE=1 SV=3	168.089	1489	1.25841	0.331602		2	28.4817	28.1501
Q12797	ASPH	Aspartyl/asparaginyl beta-hydroxylase OS=Homo sapiens OX=9606 GN=ASPH PE=1 SV=3	85.863	758	1.02829	0.0402513		2	29.0722	29.032
Q12824	SMARCB1	SWI/SNF-related matrix-associated actin-dependent regulator of chromatin subfamily B member 1 OS=Homo sapiens OX=9606 GN=SMARCB1 PE=1 SV=2	44.141	385	1.01738	0.0248609		2	28.0747	28.0499
Q12874	SF3A3	Splicing factor 3A subunit 3 OS=Homo sapiens OX=9606 GN=SF3A3 PE=1 SV=1	58.849	501	1.19827	0.260955		2	32.9078	32.6468
Q12906	ILF3	Interleukin enhancer-binding factor 3 OS=Homo sapiens OX=9606 GN=ILF3 PE=1 SV=3	95.338	894	0.714787	-0.484416		2	30.3897	30.8741
Q12965	MYO1E	Unconventional myosin-Ie OS=Homo sapiens OX=9606 GN=MYO1E PE=1 SV=2	127.062	1108	0.896269	-0.157997		2	23.1555	23.3135
Q13123	IK	Protein Red OS=Homo sapiens OX=9606 GN=IK PE=1 SV=3	65.602	557	1.32695	0.408114		2	28.8639	28.4558
Q13242	SRSF9	Serine/arginine-rich splicing factor 9 OS=Homo sapiens OX=9606 GN=SRSF9 PE=1 SV=1	25.542	221	1.00415	0.00597975		2	30.3085	30.3025
Q13263	TRIM28	Transcription intermediary factor 1-beta OS=Homo sapiens OX=9606 GN=TRIM28 PE=1 SV=5	88.55	835	1.04342	0.0613199		2	29.0803	29.019
Q13347	EIF3I	Eukaryotic translation initiation factor 3 subunit I OS=Homo sapiens OX=9606 GN=EIF3I PE=1 SV=1	36.502	325	1.12841	0.17429		2	28.4771	28.3028
Q13435	SF3B2	Splicing factor 3B subunit 2 OS=Homo sapiens OX=9606 GN=SF3B2 PE=1 SV=2	100.228	895	0.713783	-0.486443		2	31.8884	32.3748
Q13501	SQSTM1	Sequestosome-1 OS=Homo sapiens OX=9606 GN=SQSTM1 PE=1 SV=1	47.687	440	0.884973	-0.176294		2	28.6007	28.777
Q13503	MED21	Mediator of RNA polymerase II transcription subunit 21 OS=Homo sapiens OX=9606 GN=MED21 PE=1 SV=1	15.564	144	1.22932	0.297863		2	28.3119	28.014
Q13573	SNW1	SNW domain-containing protein 1 OS=Homo sapiens OX=9606 GN=SNW1 PE=1 SV=1	61.494	536	0.849437	-0.235421		2	28.4465	28.6819
Q13813	SPTAN1	Spectrin alpha chain, non-erythrocytic 1 OS=Homo sapiens OX=9606 GN=SPTAN1 PE=1 SV=3	284.539	2472	1.19859	0.261335		2	30.3382	30.0769
Q14151	SAFB2	Scaffold attachment factor B2 OS=Homo sapiens OX=9606 GN=SAFB2 PE=1 SV=1	107.473	953	0.916795	-0.125329		2	27.7175	27.8428
Q14161	GIT2	ARF GTPase-activating protein GIT2 OS=Homo sapiens OX=9606 GN=GIT2 PE=1 SV=2	84.543	759	0.977294	-0.0331354		2	27.0146	27.0477
Q14247	CTTN	Src substrate cortactin OS=Homo sapiens OX=9606 GN=CTTN PE=1 SV=2	61.586	550	1.03153	0.044791		2	26.2389	26.1941
Q14257	RCN2	Reticulocalbin-2 OS=Homo sapiens OX=9606 GN=RCN2 PE=1 SV=1	36.876	317	1.26191	0.335612		2	27.5751	27.2395
Q14498	RBM39	RNA-binding protein 39 OS=Homo sapiens OX=9606 GN=RBM39 PE=1 SV=2	59.38	530	1.0099	0.0142127		2	26.4197	26.4055
Q14764	MVP	Major vault protein OS=Homo sapiens OX=9606 GN=MVP PE=1 SV=4	99.327	893	1.47035	0.556159		2	29.0567	28.5005
Q14847	LASP1	LIM and SH3 domain protein 1 OS=Homo sapiens OX=9606 GN=LASP1 PE=1 SV=2	29.717	261	0.940628	-0.0883045		2	27.0515	27.1399
Q14956	GPNMB	Transmembrane glycoprotein NMB OS=Homo sapiens OX=9606 GN=GPNMB PE=1 SV=2	63.923	572	0.692526	-0.530061		2	27.4875	28.0176
Q14974	KPNB1	Importin subunit beta-1 OS=Homo sapiens OX=9606 GN=KPNB1 PE=1 SV=2	97.17	876	1.4962	0.581302		2	25.273	24.6917
Q15007	WTAP	Pre-mRNA-splicing regulator WTAP OS=Homo sapiens OX=9606 GN=WTAP PE=1 SV=2	44.244	396	1.11463	0.156567		2	27.8673	27.7107
Q15029	EFTUD2	116 kDa U5 small nuclear ribonucleoprotein component OS=Homo sapiens OX=9606 GN=EFTUD2 PE=1 SV=1	109.436	972	1.0507	0.0713534		2	29.7046	29.6332
Q15149	PLEC	Plectin OS=Homo sapiens OX=9606 GN=PLEC PE=1 SV=3	531.791	4684	0.792361	-0.33577		2	30.3853	30.721
Q15365	PCBP1	Poly(rC)-binding protein 1 OS=Homo sapiens OX=9606 GN=PCBP1 PE=1 SV=2	37.498	356	0.869989	-0.200931		2	29.0717	29.2727
Q15369	ELOC	Elongin-C OS=Homo sapiens OX=9606 GN=ELOC PE=1 SV=1	12.473	112	1.16382	0.218868		2	27.4551	27.2363
Q15393	SF3B3	Splicing factor 3B subunit 3 OS=Homo sapiens OX=9606 GN=SF3B3 PE=1 SV=4	135.577	1217	1.33042	0.411879		2	31.5932	31.1813
Q15404	RSU1	Ras suppressor protein 1 OS=Homo sapiens OX=9606 GN=RSU1 PE=1 SV=3	31.54	277	0.771171	-0.374877		2	27.7178	28.0927
Q15424	SAFB	Scaffold attachment factor B1 OS=Homo sapiens OX=9606 GN=SAFB PE=1 SV=4	102.642	915	0.907496	-0.140037		2	30.1601	30.3002
Q15427	SF3B4	Splicing factor 3B subunit 4 OS=Homo sapiens OX=9606 GN=SF3B4 PE=1 SV=1	44.386	424	0.929894	-0.104862		2	30.2933	30.3982
Q15428	SF3A2	Splicing factor 3A subunit 2 OS=Homo sapiens OX=9606 GN=SF3A2 PE=1 SV=2	49.256	464	0.939267	-0.0903925		2	30.5705	30.6608
Q15459	SF3A1	Splicing factor 3A subunit 1 OS=Homo sapiens OX=9606 GN=SF3A1 PE=1 SV=1	88.886	793	1.29636	0.374471		2	33.1363	32.7618
Q15532	SS18	Protein SSXT OS=Homo sapiens OX=9606 GN=SS18 PE=1 SV=3	45.929	418	1.31841	0.3988		2	25.7271	25.3283
Q15599	SLC9A3R2	Na(+)/H(+) exchange regulatory cofactor NHE-RF2 OS=Homo sapiens OX=9606 GN=SLC9A3R2 PE=1 SV=2	37.414	337	0.963633	-0.0534444		2	27.1979	27.2513
Q15648	MED1	Mediator of RNA polymerase II transcription subunit 1 OS=Homo sapiens OX=9606 GN=MED1 PE=1 SV=4	168.478	1581	1.39884	0.484232		2	25.3803	24.8961
Q15942	ZYX	Zyxin OS=Homo sapiens OX=9606 GN=ZYX PE=1 SV=1	61.277	572	1.25334	0.325773		2	23.5853	23.2595
Q16531	DDB1	DNA damage-binding protein 1 OS=Homo sapiens OX=9606 GN=DDB1 PE=1 SV=1	126.968	1140	1.33933	0.421516		2	28.048	27.6264
Q16891	IMMT	MICOS complex subunit MIC60 OS=Homo sapiens OX=9606 GN=IMMT PE=1 SV=1	83.678	758	0.708106	-0.497963		2	26.4726	26.9706
Q3KQU3	MAP7D1	MAP7 domain-containing protein 1 OS=Homo sapiens OX=9606 GN=MAP7D1 PE=1 SV=1	92.82	841	0.815945	-0.293456		2	26.7011	26.9945
Q3MHD2	LSM12	Protein LSM12 homolog OS=Homo sapiens OX=9606 GN=LSM12 PE=1 SV=2	21.701	195	0.832089	-0.265189		2	28.2534	28.5186
Q52LJ0	FAM98B	Protein FAM98B OS=Homo sapiens OX=9606 GN=FAM98B PE=1 SV=2	45.547	433	0.828559	-0.271323		2	27.5429	27.8142
Q53F19	NCBP3	Nuclear cap-binding protein subunit 3 OS=Homo sapiens OX=9606 GN=NCBP3 PE=1 SV=2	70.593	620	0.694613	-0.525719		2	26.0926	26.6183
Q5JP53	TUBB	Tubulin beta chain OS=Homo sapiens OX=9606 GN=TUBB PE=1 SV=1	47.767	426	0.978155	-0.0318648		2	33.2555	33.2873
Q5STV6	NFKBIL1	Inhibitor of kappa B-like protein OS=Homo sapiens OX=9606 GN=NFKBIL1 PE=1 SV=2	40.827	358	0.800489	-0.321046		2	24.9046	25.2257
Q5T280	SPOUT1	Putative methyltransferase C9orf114 OS=Homo sapiens OX=9606 GN=SPOUT1 PE=1 SV=3	42.009	376	0.888954	-0.16982		2	26.1263	26.2961
Q5T5Y3	CAMSAP1	Calmodulin-regulated spectrin-associated protein 1 OS=Homo sapiens OX=9606 GN=CAMSAP1 PE=1 SV=2	177.972	1602	0.707603	-0.498987		2	26.2219	26.7209
Q5T6W2	HNRNPK	Heterogeneous nuclear ribonucleoprotein K (Fragment) OS=Homo sapiens OX=9606 GN=HNRNPK PE=1 SV=1	41.807	379	0.834395	-0.261198		2	26.0842	26.3454
Q5TBP9	LSM14B	Protein LSM14 homolog B (Fragment) OS=Homo sapiens OX=9606 GN=LSM14B PE=1 SV=1	26.716	248	1.04036	0.0570842		2	23.7805	23.7234
Q5W011	RBM17	Splicing factor 45 (Fragment) OS=Homo sapiens OX=9606 GN=RBM17 PE=1 SV=1	24.176	212	0.674048	-0.569076		2	25.9995	26.5686
Q60FE5	FLNA	Filamin-A OS=Homo sapiens OX=9606 GN=FLNA PE=1 SV=1	278.226	2620	0.694906	-0.525111		2	26.3614	26.8865
Q6NZ67	MZT2B	Mitotic-spindle organizing protein 2B OS=Homo sapiens OX=9606 GN=MZT2B PE=1 SV=1	16.226	158	0.99322	-0.00981475		2	26.6722	26.682
Q6P161	MRPL54	39S ribosomal protein L54, mitochondrial OS=Homo sapiens OX=9606 GN=MRPL54 PE=1 SV=1	15.819	138	1.4441	0.53017		2	25.7328	25.2026
Q6P1L8	MRPL14	39S ribosomal protein L14, mitochondrial OS=Homo sapiens OX=9606 GN=MRPL14 PE=1 SV=1	15.948	145	1.4949	0.580051		2	26.7596	26.1796
Q6P2Q9	PRPF8	Pre-mRNA-processing-splicing factor 8 OS=Homo sapiens OX=9606 GN=PRPF8 PE=1 SV=2	273.6	2335	1.37867	0.463278		2	25.9261	25.4628
Q6P6C2	ALKBH5	RNA demethylase ALKBH5 OS=Homo sapiens OX=9606 GN=ALKBH5 PE=1 SV=2	44.256	394	0.974421	-0.0373831		2	28.3721	28.4095
Q6UN15	FIP1L1	Pre-mRNA 3'-end-processing factor FIP1 OS=Homo sapiens OX=9606 GN=FIP1L1 PE=1 SV=1	66.526	594	1.08454	0.117079		2	25.9859	25.8688
Q6ZYL4	GTF2H5	General transcription factor IIH subunit 5 OS=Homo sapiens OX=9606 GN=GTF2H5 PE=1 SV=1	8.053	71	1.25894	0.332206		2	25.1305	24.7983
Q70UQ0	IKBIP	Inhibitor of nuclear factor kappa-B kinase-interacting protein OS=Homo sapiens OX=9606 GN=IKBIP PE=1 SV=1	39.309	350	1.04644	0.0654868		2	25.0892	25.0237
Q71RC2	LARP4	La-related protein 4 OS=Homo sapiens OX=9606 GN=LARP4 PE=1 SV=3	80.596	724	1.23852	0.308617		2	27.0634	26.7548
Q71U36	TUBA1A	Tubulin alpha-1A chain OS=Homo sapiens OX=9606 GN=TUBA1A PE=1 SV=1	50.136	451	1.48388	0.569378		2	25.8203	25.2509
Q7L014	DDX46	Probable ATP-dependent RNA helicase DDX46 OS=Homo sapiens OX=9606 GN=DDX46 PE=1 SV=2	117.362	1031	0.994499	-0.00795791		2	25.5567	25.5647
Q7L2H7	EIF3M	Eukaryotic translation initiation factor 3 subunit M OS=Homo sapiens OX=9606 GN=EIF3M PE=1 SV=1	42.503	374	0.725312	-0.463326		2	28.662	29.1254
Q7RTV0	PHF5A	PHD finger-like domain-containing protein 5A OS=Homo sapiens OX=9606 GN=PHF5A PE=1 SV=1	12.405	110	0.940336	-0.0887514		2	30.4705	30.5593
Q7Z2W4	ZC3HAV1	Zinc finger CCCH-type antiviral protein 1 OS=Homo sapiens OX=9606 GN=ZC3HAV1 PE=1 SV=3	101.431	902	1.08878	0.122711		2	27.4625	27.3398
Q7Z4V5	HDGFL2	Hepatoma-derived growth factor-related protein 2 OS=Homo sapiens OX=9606 GN=HDGFL2 PE=1 SV=1	74.317	671	1.08793	0.12158		2	30.3223	30.2007
Q7Z6R9	TFAP2D	Transcription factor AP-2-delta OS=Homo sapiens OX=9606 GN=TFAP2D PE=1 SV=1	49.578	452	0.911968	-0.132945		2	24.2782	24.4112
Q86TN4	TRPT1	tRNA 2'-phosphotransferase 1 OS=Homo sapiens OX=9606 GN=TRPT1 PE=1 SV=2	27.742	253	1.18279	0.242197		2	25.9802	25.738
Q86UP2	KTN1	Kinectin OS=Homo sapiens OX=9606 GN=KTN1 PE=1 SV=1	156.275	1357	1.07865	0.109226		2	27.9647	27.8555
Q86VQ0	LCA5	Lebercilin OS=Homo sapiens OX=9606 GN=LCA5 PE=1 SV=2	80.554	697	0.817466	-0.290769		2	24.6296	24.9204
Q86W92	PPFIBP1	Liprin-beta-1 OS=Homo sapiens OX=9606 GN=PPFIBP1 PE=1 SV=2	114.024	1011	1.00096	0.00138956		2	24.7413	24.7399
Q8IUF8	RIOX2	Ribosomal oxygenase 2 OS=Homo sapiens OX=9606 GN=RIOX2 PE=1 SV=1	52.8	465	1.24996	0.321886		2	28.6619	28.34
Q8IV48	ERI1	3'-5' exoribonuclease 1 OS=Homo sapiens OX=9606 GN=ERI1 PE=1 SV=3	40.064	349	1.3096	0.389124		2	29.8683	29.4792
Q8IWC1	MAP7D3	MAP7 domain-containing protein 3 OS=Homo sapiens OX=9606 GN=MAP7D3 PE=1 SV=2	98.429	876	0.713715	-0.48658		2	25.89	26.3766
Q8N3E9	PLCD3	1-phosphatidylinositol 4,5-bisphosphate phosphodiesterase delta-3 OS=Homo sapiens OX=9606 GN=PLCD3 PE=1 SV=3	89.258	789	0.803193	-0.316182		2	22.8035	23.1197
Q8N5L8	RPP25L	Ribonuclease P protein subunit p25-like protein OS=Homo sapiens OX=9606 GN=RPP25L PE=1 SV=1	17.631	163	0.790304	-0.33952		2	24.623	24.9626
Q8N684	CPSF7	Cleavage and polyadenylation specificity factor subunit 7 OS=Homo sapiens OX=9606 GN=CPSF7 PE=1 SV=1	52.05	471	0.871585	-0.198287		2	26.18	26.3782
Q8N7H5	PAF1	RNA polymerase II-associated factor 1 homolog OS=Homo sapiens OX=9606 GN=PAF1 PE=1 SV=2	59.976	531	1.39982	0.485243		2	27.2293	26.7441
Q8N9T8	KRI1	Protein KRI1 homolog OS=Homo sapiens OX=9606 GN=KRI1 PE=1 SV=3	82.598	703	0.901424	-0.149722		2	26.8415	26.9912
Q8NC51	SERBP1	Plasminogen activator inhibitor 1 RNA-binding protein OS=Homo sapiens OX=9606 GN=SERBP1 PE=1 SV=2	44.965	408	0.879933	-0.184535		2	28.6019	28.7864
Q8TAQ2	SMARCC2	SWI/SNF complex subunit SMARCC2 OS=Homo sapiens OX=9606 GN=SMARCC2 PE=1 SV=1	132.879	1214	1.07182	0.100057		2	29.8201	29.72
Q8TAT6	NPLOC4	Nuclear protein localization protein 4 homolog OS=Homo sapiens OX=9606 GN=NPLOC4 PE=1 SV=3	68.12	608	1.39097	0.476092		2	23.8271	23.351
Q8WUZ0	BCL7C	B-cell CLL/lymphoma 7 protein family member C OS=Homo sapiens OX=9606 GN=BCL7C PE=1 SV=3	23.468	217	0.809028	-0.305739		2	24.9425	25.2482
Q8WVC0	LEO1	RNA polymerase-associated protein LEO1 OS=Homo sapiens OX=9606 GN=LEO1 PE=1 SV=1	75.404	666	1.17684	0.23492		2	27.6519	27.417
Q8WW22	DNAJA4	DnaJ homolog subfamily A member 4 OS=Homo sapiens OX=9606 GN=DNAJA4 PE=1 SV=1	44.798	397	1.13665	0.18479		2	26.0499	25.8651
Q8WWY3	PRPF31	U4/U6 small nuclear ribonucleoprotein Prp31 OS=Homo sapiens OX=9606 GN=PRPF31 PE=1 SV=2	55.456	499	1.28825	0.365414		2	28.2948	27.9294
Q8WXE9	STON2	Stonin-2 OS=Homo sapiens OX=9606 GN=STON2 PE=1 SV=1	101.165	905	0.869022	-0.202535		2	28.2843	28.4868
Q8WXX5	DNAJC9	DnaJ homolog subfamily C member 9 OS=Homo sapiens OX=9606 GN=DNAJC9 PE=1 SV=1	29.91	260	1.30141	0.380071		2	31.6696	31.2895
Q92560	BAP1	Ubiquitin carboxyl-terminal hydrolase BAP1 OS=Homo sapiens OX=9606 GN=BAP1 PE=1 SV=2	80.362	729	1.04535	0.0639871		2	25.4046	25.3407
Q92572	AP3S1	AP-3 complex subunit sigma-1 OS=Homo sapiens OX=9606 GN=AP3S1 PE=1 SV=1	21.732	193	0.967629	-0.0474748		2	28.6498	28.6973
Q92665	MRPS31	28S ribosomal protein S31, mitochondrial OS=Homo sapiens OX=9606 GN=MRPS31 PE=1 SV=3	45.318	395	1.15131	0.203273		2	23.7343	23.531
Q92900	UPF1	Regulator of nonsense transcripts 1 OS=Homo sapiens OX=9606 GN=UPF1 PE=1 SV=2	124.345	1129	0.964066	-0.0527959		2	28.795	28.8478
Q92917	GPKOW	G-patch domain and KOW motifs-containing protein OS=Homo sapiens OX=9606 GN=GPKOW PE=1 SV=2	52.229	476	1.38609	0.471018		2	24.8925	24.4214
Q96A33	CCDC47	Coiled-coil domain-containing protein 47 OS=Homo sapiens OX=9606 GN=CCDC47 PE=1 SV=1	55.874	483	1.33894	0.421095		2	28.2491	27.828
Q96AG4	LRRC59	Leucine-rich repeat-containing protein 59 OS=Homo sapiens OX=9606 GN=LRRC59 PE=1 SV=1	34.93	307	1.27854	0.354502		2	34.5421	34.1876
Q96AQ6	PBXIP1	Pre-B-cell leukemia transcription factor-interacting protein 1 OS=Homo sapiens OX=9606 GN=PBXIP1 PE=1 SV=1	80.643	731	1.13272	0.179795		2	28.8417	28.6619
Q96BH1	RNF25	E3 ubiquitin-protein ligase RNF25 OS=Homo sapiens OX=9606 GN=RNF25 PE=1 SV=1	51.219	459	1.48695	0.572357		2	24.3449	23.7725
Q96C19	EFHD2	EF-hand domain-containing protein D2 OS=Homo sapiens OX=9606 GN=EFHD2 PE=1 SV=1	26.697	240	0.677828	-0.561008		2	25.3699	25.9309
Q96CT7	CCDC124	Coiled-coil domain-containing protein 124 OS=Homo sapiens OX=9606 GN=CCDC124 PE=1 SV=1	25.835	223	1.36704	0.451057		2	31.2065	30.7554
Q96DI7	SNRNP40	U5 small nuclear ribonucleoprotein 40 kDa protein OS=Homo sapiens OX=9606 GN=SNRNP40 PE=1 SV=1	39.311	357	0.82679	-0.274408		2	26.3663	26.6407
Q96EY1	DNAJA3	DnaJ homolog subfamily A member 3, mitochondrial OS=Homo sapiens OX=9606 GN=DNAJA3 PE=1 SV=2	52.489	480	1.06882	0.096019		2	26.7326	26.6366
Q96GM5	SMARCD1	SWI/SNF-related matrix-associated actin-dependent regulator of chromatin subfamily D member 1 OS=Homo sapiens OX=9606 GN=SMARCD1 PE=1 SV=2	58.233	515	1.32396	0.404856		2	27.9105	27.5056
Q96J01	THOC3	THO complex subunit 3 OS=Homo sapiens OX=9606 GN=THOC3 PE=1 SV=1	38.772	351	1.22986	0.298489		2	26.5816	26.2831
Q96MF7	NSMCE2	E3 SUMO-protein ligase NSE2 OS=Homo sapiens OX=9606 GN=NSMCE2 PE=1 SV=2	27.933	247	0.70537	-0.503548		2	25.9083	26.4118
Q96MG7	NSMCE3	Non-structural maintenance of chromosomes element 3 homolog OS=Homo sapiens OX=9606 GN=NSMCE3 PE=1 SV=1	34.308	304	0.693195	-0.528667		2	27.387	27.9156
Q96NB3	ZNF830	Zinc finger protein 830 OS=Homo sapiens OX=9606 GN=ZNF830 PE=1 SV=2	41.999	372	0.94963	-0.0745621		2	24.0897	24.1643
Q96QC0	PPP1R10	Serine/threonine-protein phosphatase 1 regulatory subunit 10 OS=Homo sapiens OX=9606 GN=PPP1R10 PE=1 SV=1	99.058	940	1.10831	0.148366		2	29.2674	29.119
Q96RN5	MED15	Mediator of RNA polymerase II transcription subunit 15 OS=Homo sapiens OX=9606 GN=MED15 PE=1 SV=2	86.753	788	1.01797	0.025701		2	27.9155	27.8898
Q96SB8	SMC6	Structural maintenance of chromosomes protein 6 OS=Homo sapiens OX=9606 GN=SMC6 PE=1 SV=2	126.326	1091	1.00161	0.00231994		2	26.8173	26.8149
Q96ST2	IWS1	Protein IWS1 homolog OS=Homo sapiens OX=9606 GN=IWS1 PE=1 SV=2	91.955	819	1.27923	0.355272		2	24.513	24.1578
Q96TC7	RMDN3	Regulator of microtubule dynamics protein 3 OS=Homo sapiens OX=9606 GN=RMDN3 PE=1 SV=2	52.118	470	1.0714	0.0994993		2	24.0204	23.9209
Q99986	VRK1	Serine/threonine-protein kinase VRK1 OS=Homo sapiens OX=9606 GN=VRK1 PE=1 SV=1	45.476	396	1.19504	0.257059		2	23.8372	23.5801
Q9BPX5	ARPC5L	Actin-related protein 2/3 complex subunit 5-like protein OS=Homo sapiens OX=9606 GN=ARPC5L PE=1 SV=1	16.941	153	1.37056	0.454763		2	25.9344	25.4797
Q9BQ70	TCF25	Transcription factor 25 OS=Homo sapiens OX=9606 GN=TCF25 PE=1 SV=1	76.667	676	1.30467	0.383687		2	24.4505	24.0669
Q9BQE9	BCL7B	B-cell CLL/lymphoma 7 protein family member B OS=Homo sapiens OX=9606 GN=BCL7B PE=1 SV=1	22.195	202	1.36848	0.45257		2	28.0958	27.6432
Q9BQP7	MGME1	Mitochondrial genome maintenance exonuclease 1 OS=Homo sapiens OX=9606 GN=MGME1 PE=1 SV=1	39.421	344	1.06544	0.0914503		2	28.5429	28.4514
Q9BT25	HAUS8	HAUS augmin-like complex subunit 8 OS=Homo sapiens OX=9606 GN=HAUS8 PE=1 SV=3	44.857	410	0.811379	-0.301553		2	21.9373	22.2389
Q9BTC0	DIDO1	Death-inducer obliterator 1 OS=Homo sapiens OX=9606 GN=DIDO1 PE=1 SV=5	243.873	2240	0.755214	-0.405043		2	24.8687	25.2738
Q9BVA1	TUBB2B	Tubulin beta-2B chain OS=Homo sapiens OX=9606 GN=TUBB2B PE=1 SV=1	49.953	445	0.677616	-0.561461		2	25.8841	26.4456
Q9BW19	KIFC1	Kinesin-like protein KIFC1 OS=Homo sapiens OX=9606 GN=KIFC1 PE=1 SV=2	73.748	673	1.20908	0.273904		2	26.5154	26.2415
Q9BW60	ELOVL1	Elongation of very long chain fatty acids protein 1 OS=Homo sapiens OX=9606 GN=ELOVL1 PE=1 SV=1	32.663	279	0.960268	-0.0584916		2	22.6199	22.6784
Q9BW71	HIRIP3	HIRA-interacting protein 3 OS=Homo sapiens OX=9606 GN=HIRIP3 PE=1 SV=3	61.957	556	1.13922	0.188042		2	25.1222	24.9342
Q9BWJ5	SF3B5	Splicing factor 3B subunit 5 OS=Homo sapiens OX=9606 GN=SF3B5 PE=1 SV=1	10.135	86	0.816266	-0.292889		2	30.705	30.9979
Q9BXF6	RAB11FIP5	Rab11 family-interacting protein 5 OS=Homo sapiens OX=9606 GN=RAB11FIP5 PE=1 SV=1	70.415	653	0.932561	-0.100731		2	28.901	29.0017
Q9BXP5	SRRT	Serrate RNA effector molecule homolog OS=Homo sapiens OX=9606 GN=SRRT PE=1 SV=1	100.666	876	0.744026	-0.426574		2	26.7482	27.1747
Q9BXS6	NUSAP1	Nucleolar and spindle-associated protein 1 OS=Homo sapiens OX=9606 GN=NUSAP1 PE=1 SV=1	49.452	441	0.812814	-0.299002		2	28.7743	29.0733
Q9BZL4	PPP1R12C	Protein phosphatase 1 regulatory subunit 12C OS=Homo sapiens OX=9606 GN=PPP1R12C PE=1 SV=1	84.881	782	0.824093	-0.27912		2	27.5012	27.7803
Q9C005	DPY30	Protein dpy-30 homolog OS=Homo sapiens OX=9606 GN=DPY30 PE=1 SV=1	11.25	99	0.795558	-0.32996		2	27.5901	27.92
Q9H089	LSG1	Large subunit GTPase 1 homolog OS=Homo sapiens OX=9606 GN=LSG1 PE=1 SV=2	75.225	658	0.926082	-0.110789		2	24.4639	24.5747
Q9H0B6	KLC2	Kinesin light chain 2 OS=Homo sapiens OX=9606 GN=KLC2 PE=1 SV=1	68.935	622	1.46196	0.547905		2	29.3829	28.835
Q9H204	MED28	Mediator of RNA polymerase II transcription subunit 28 OS=Homo sapiens OX=9606 GN=MED28 PE=1 SV=1	19.52	178	1.40184	0.487317		2	26.3581	25.8708
Q9H223	EHD4	EH domain-containing protein 4 OS=Homo sapiens OX=9606 GN=EHD4 PE=1 SV=1	61.175	541	0.787063	-0.345448		2	25.3636	25.709
Q9H2D6	TRIOBP	TRIO and F-actin-binding protein OS=Homo sapiens OX=9606 GN=TRIOBP PE=1 SV=3	261.376	2365	1.06914	0.0964448		2	29.4315	29.335
Q9H307	PNN	Pinin OS=Homo sapiens OX=9606 GN=PNN PE=1 SV=5	81.628	717	1.32998	0.411408		2	27.0082	26.5968
Q9H6F5	CCDC86	Coiled-coil domain-containing protein 86 OS=Homo sapiens OX=9606 GN=CCDC86 PE=1 SV=1	40.236	360	0.843952	-0.244768		2	26.2851	26.5299
Q9H944	MED20	Mediator of RNA polymerase II transcription subunit 20 OS=Homo sapiens OX=9606 GN=MED20 PE=1 SV=1	23.222	212	1.33153	0.413081		2	25.4834	25.0703
Q9HC36	MRM3	rRNA methyltransferase 3, mitochondrial OS=Homo sapiens OX=9606 GN=MRM3 PE=1 SV=2	47.02	420	1.4508	0.536852		2	26.2576	25.7208
Q9HCD5	NCOA5	Nuclear receptor coactivator 5 OS=Homo sapiens OX=9606 GN=NCOA5 PE=1 SV=2	65.536	579	0.748052	-0.41879		2	23.9515	24.3703
Q9NQ50	MRPL40	39S ribosomal protein L40, mitochondrial OS=Homo sapiens OX=9606 GN=MRPL40 PE=1 SV=1	24.49	206	0.836841	-0.256974		2	24.7547	25.0116
Q9NR31	SAR1A	GTP-binding protein SAR1a OS=Homo sapiens OX=9606 GN=SAR1A PE=1 SV=1	22.367	198	1.20362	0.267386		2	25.3388	25.0714
Q9NR50	EIF2B3	Translation initiation factor eIF-2B subunit gamma OS=Homo sapiens OX=9606 GN=EIF2B3 PE=1 SV=1	50.24	452	1.33104	0.412557		2	25.6456	25.233
Q9NVI7	ATAD3A	ATPase family AAA domain-containing protein 3A OS=Homo sapiens OX=9606 GN=ATAD3A PE=1 SV=2	71.369	634	1.12602	0.171229		2	25.8918	25.7206
Q9NWA0	MED9	Mediator of RNA polymerase II transcription subunit 9 OS=Homo sapiens OX=9606 GN=MED9 PE=1 SV=1	16.403	146	0.898555	-0.154322		2	27.5767	27.731
Q9NYL9	TMOD3	Tropomodulin-3 OS=Homo sapiens OX=9606 GN=TMOD3 PE=1 SV=1	39.595	352	0.961436	-0.0567369		2	30.7809	30.8376
Q9NZI7	UBP1	Upstream-binding protein 1 OS=Homo sapiens OX=9606 GN=UBP1 PE=1 SV=1	60.491	540	0.851838	-0.231349		2	25.557	25.7883
Q9NZN4	EHD2	EH domain-containing protein 2 OS=Homo sapiens OX=9606 GN=EHD2 PE=1 SV=2	61.161	543	0.890684	-0.167014		2	27.4734	27.6404
Q9P0K7	RAI14	Ankycorbin OS=Homo sapiens OX=9606 GN=RAI14 PE=1 SV=2	110.041	980	1.03601	0.0510409		2	28.7914	28.7404
Q9UBQ5	EIF3K	Eukaryotic translation initiation factor 3 subunit K OS=Homo sapiens OX=9606 GN=EIF3K PE=1 SV=1	25.06	218	0.7095	-0.495126		2	28.415	28.9101
Q9UDW1	UQCR10	Cytochrome b-c1 complex subunit 9 OS=Homo sapiens OX=9606 GN=UQCR10 PE=1 SV=3	7.308	63	0.947028	-0.0785213		2	25.7249	25.8034
Q9UDY2	TJP2	Tight junction protein ZO-2 OS=Homo sapiens OX=9606 GN=TJP2 PE=1 SV=2	133.958	1190	0.999079	-0.00132958		2	28.8625	28.8638
Q9UER7	DAXX	Death domain-associated protein 6 OS=Homo sapiens OX=9606 GN=DAXX PE=1 SV=2	81.373	740	0.863086	-0.212424		2	27.8486	28.061
Q9UHB6	LIMA1	LIM domain and actin-binding protein 1 OS=Homo sapiens OX=9606 GN=LIMA1 PE=1 SV=1	85.226	759	1.36709	0.451112		2	26.7886	26.3374
Q9UHR5	SAP30BP	SAP30-binding protein OS=Homo sapiens OX=9606 GN=SAP30BP PE=1 SV=1	33.87	308	1.01221	0.0175059		2	25.3505	25.333
Q9UI30	TRMT112	Multifunctional methyltransferase subunit TRM112-like protein OS=Homo sapiens OX=9606 GN=TRMT112 PE=1 SV=1	14.199	125	0.834473	-0.261063		2	27.9468	28.2079
Q9UJX3	ANAPC7	Anaphase-promoting complex subunit 7 OS=Homo sapiens OX=9606 GN=ANAPC7 PE=1 SV=4	66.856	599	1.30266	0.381458		2	23.3035	22.9221
Q9UKK6	NXT1	NTF2-related export protein 1 OS=Homo sapiens OX=9606 GN=NXT1 PE=1 SV=1	15.847	140	1.19267	0.254197		2	26.0805	25.8263
Q9UL36	ZNF236	Zinc finger protein 236 OS=Homo sapiens OX=9606 GN=ZNF236 PE=1 SV=2	203.704	1845	1.25721	0.330231		2	33.9465	33.6163
Q9ULW0	TPX2	Targeting protein for Xklp2 OS=Homo sapiens OX=9606 GN=TPX2 PE=1 SV=2	85.653	747	1.30251	0.38129		2	27.6707	27.2894
Q9UNP9	PPIE	Peptidyl-prolyl cis-trans isomerase E OS=Homo sapiens OX=9606 GN=PPIE PE=1 SV=1	33.431	301	1.01279	0.0183393		2	26.8137	26.7954
Q9UQ35	SRRM2	Serine/arginine repetitive matrix protein 2 OS=Homo sapiens OX=9606 GN=SRRM2 PE=1 SV=2	299.615	2752	1.32281	0.403606		2	27.6366	27.233
Q9UQB8	BAIAP2	Brain-specific angiogenesis inhibitor 1-associated protein 2 OS=Homo sapiens OX=9606 GN=BAIAP2 PE=1 SV=1	60.868	552	0.972137	-0.0407688		2	29.8861	29.9269
Q9Y230	RUVBL2	RuvB-like 2 OS=Homo sapiens OX=9606 GN=RUVBL2 PE=1 SV=3	51.157	463	1.11512	0.157193		2	26.157	25.9998
Q9Y2C4	EXOG	Nuclease EXOG, mitochondrial OS=Homo sapiens OX=9606 GN=EXOG PE=1 SV=2	41.085	368	0.993042	-0.0100727		2	24.4628	24.4728
Q9Y2R9	MRPS7	28S ribosomal protein S7, mitochondrial OS=Homo sapiens OX=9606 GN=MRPS7 PE=1 SV=2	28.134	242	0.68136	-0.553511		2	25.1758	25.7293
Q9Y2T2	AP3M1	AP-3 complex subunit mu-1 OS=Homo sapiens OX=9606 GN=AP3M1 PE=1 SV=1	46.939	418	1.16312	0.218		2	25.6301	25.4121
Q9Y314	NOSIP	Nitric oxide synthase-interacting protein OS=Homo sapiens OX=9606 GN=NOSIP PE=1 SV=1	33.172	301	1.47605	0.561745		2	26.4473	25.8856
Q9Y383	LUC7L2	Putative RNA-binding protein Luc7-like 2 OS=Homo sapiens OX=9606 GN=LUC7L2 PE=1 SV=2	46.514	392	0.849819	-0.234772		2	24.5829	24.8177
Q9Y3B4	SF3B6	Splicing factor 3B subunit 6 OS=Homo sapiens OX=9606 GN=SF3B6 PE=1 SV=1	14.585	125	0.706761	-0.500706		2	29.0904	29.5911
Q9Y3C6	PPIL1	Peptidyl-prolyl cis-trans isomerase-like 1 OS=Homo sapiens OX=9606 GN=PPIL1 PE=1 SV=1	18.237	166	0.820854	-0.284802		2	27.8984	28.1832
Q9Y3E1	HDGFL3	Hepatoma-derived growth factor-related protein 3 OS=Homo sapiens OX=9606 GN=HDGFL3 PE=1 SV=1	22.62	203	1.34781	0.430615		2	28.273	27.8424
Q9Y5A9	YTHDF2	YTH domain-containing family protein 2 OS=Homo sapiens OX=9606 GN=YTHDF2 PE=1 SV=2	62.334	579	1.01412	0.0202325		2	25.3631	25.3428
Q9Y5B6	PAXBP1	PAX3- and PAX7-binding protein 1 OS=Homo sapiens OX=9606 GN=PAXBP1 PE=1 SV=2	104.804	917	0.739735	-0.43492		2	24.2546	24.6895
Q9Y5B9	SUPT16H	FACT complex subunit SPT16 OS=Homo sapiens OX=9606 GN=SUPT16H PE=1 SV=1	119.914	1047	1.09784	0.134674		2	26.3456	26.2109
Q9Y608	LRRFIP2	Leucine-rich repeat flightless-interacting protein 2 OS=Homo sapiens OX=9606 GN=LRRFIP2 PE=1 SV=1	82.171	721	0.699782	-0.515023		2	25.3363	25.8513
S4R3B5	SEC61B	Protein transport protein Sec61 subunit beta OS=Homo sapiens OX=9606 GN=SEC61B PE=1 SV=1	4.874	42	0.920038	-0.120235		2	24.9759	25.0962
S4R3H4	ACIN1	Apoptotic chromatin condensation inducer in the nucleus OS=Homo sapiens OX=9606 GN=ACIN1 PE=1 SV=1	145.442	1283	1.14003	0.189074		2	26.446	26.2569
U3KQK0	H2BC15	Histone H2B OS=Homo sapiens OX=9606 GN=H2BC15 PE=1 SV=1	18.804	166	1.25122	0.323339		2	29.8021	29.4787
V9GYN7	DNAJB12	DnaJ homolog subfamily B member 12 (Fragment) OS=Homo sapiens OX=9606 GN=DNAJB12 PE=1 SV=1	31.231	276	1.03731	0.0528415		2	23.8924	23.8395
V9GYR2	ATP1B1	Sodium/potassium-transporting ATPase subunit beta (Fragment) OS=Homo sapiens OX=9606 GN=ATP1B1 PE=1 SV=1	15.125	130	1.27124	0.346234		2	27.3598	27.0136
A0A2R8YEY5	POLR1C	DNA-directed RNA polymerases I and III subunit RPAC1 OS=Homo sapiens OX=9606 GN=POLR1C PE=1 SV=1	32.918	291	1.15498	0.207869		1	22.1723	21.9644
A0A494C0M1	MSH6	DNA mismatch repair protein OS=Homo sapiens OX=9606 GN=MSH6 PE=1 SV=1	142.855	1261	0.99521	-0.00692701		1	23.1236	23.1305
A2ABK4	NELFE	Negative elongation factor E (Fragment) OS=Homo sapiens OX=9606 GN=NELFE PE=1 SV=1	17.292	159	0.849882	-0.234665		1	22.7635	22.9981
B7Z503	BTBD10	BTB (POZ) domain containing 10, isoform CRA_c OS=Homo sapiens OX=9606 GN=BTBD10 PE=1 SV=1	48.338	427	1.27018	0.345028		1	23.4527	23.1077
D6RA57	TMA16	Translation machinery-associated protein 16 OS=Homo sapiens OX=9606 GN=TMA16 PE=1 SV=1	17.156	144	1.01361	0.0195079		1	23.5625	23.543
E7ERX9	KIF13B	Kinesin-like protein OS=Homo sapiens OX=9606 GN=KIF13B PE=1 SV=1	83.878	743	1.40556	0.491141		1	23.6544	23.1633
E7EUA1	ABI2	Abl interactor 2 OS=Homo sapiens OX=9606 GN=ABI2 PE=1 SV=1	5.179	44	0.775768	-0.366303		1	23.1243	23.4906
E9PK85	RRAS2	Ras-related protein R-Ras2 (Fragment) OS=Homo sapiens OX=9606 GN=RRAS2 PE=1 SV=1	19.569	166	1.09704	0.133612		1	23.6339	23.5003
F5GXB9	ANAPC15	Anaphase-promoting complex subunit 15 (Fragment) OS=Homo sapiens OX=9606 GN=ANAPC15 PE=1 SV=8	5.306	44	1.24372	0.314666		1	22.7188	22.4041
F8VQ14	CCT2	CCT-beta OS=Homo sapiens OX=9606 GN=CCT2 PE=1 SV=1	44.813	416	1.18312	0.242592		1	23.4782	23.2356
H0YKP9	MARK3	Non-specific serine/threonine protein kinase (Fragment) OS=Homo sapiens OX=9606 GN=MARK3 PE=1 SV=1	24.28	222	1.04066	0.0575009		1	22.3425	22.285
H7C5W9	ATP2A2	Endoplasmic reticulum class 1/2 Ca(2+) ATPase (Fragment) OS=Homo sapiens OX=9606 GN=ATP2A2 PE=1 SV=1	102.591	933	0.795375	-0.330293		1	22.1325	22.4628
M0QXN5	NUP62	Nuclear pore glycoprotein p62 OS=Homo sapiens OX=9606 GN=NUP62 PE=1 SV=1	45.615	446	0.749472	-0.416054		1	23.7994	24.2154
O14646	CHD1	Chromodomain-helicase-DNA-binding protein 1 OS=Homo sapiens OX=9606 GN=CHD1 PE=1 SV=2	196.688	1710	0.931778	-0.101942		1	23.6606	23.7625
O43823	AKAP8	A-kinase anchor protein 8 OS=Homo sapiens OX=9606 GN=AKAP8 PE=1 SV=1	76.108	692	1.49337	0.578569		1	23.6007	23.0221
P04083	ANXA1	Annexin A1 OS=Homo sapiens OX=9606 GN=ANXA1 PE=1 SV=2	38.714	346	1.04899	0.0690065		1	23.3584	23.2894
P07900	HSP90AA1	Heat shock protein HSP 90-alpha OS=Homo sapiens OX=9606 GN=HSP90AA1 PE=1 SV=5	84.66	732	1.19628	0.25855		1	24.3734	24.1148
P43686	PSMC4	26S proteasome regulatory subunit 6B OS=Homo sapiens OX=9606 GN=PSMC4 PE=1 SV=2	47.366	418	1.28061	0.356832		1	22.5651	22.2082
Q12986	NFX1	Transcriptional repressor NF-X1 OS=Homo sapiens OX=9606 GN=NFX1 PE=1 SV=2	124.395	1120	0.755007	-0.405439		1	22.5258	22.9312
Q13595	TRA2A	Transformer-2 protein homolog alpha OS=Homo sapiens OX=9606 GN=TRA2A PE=1 SV=1	32.689	282	0.82825	-0.271861		1	22.6172	22.8891
Q8IV03	LURAP1L	Leucine rich adaptor protein 1-like OS=Homo sapiens OX=9606 GN=LURAP1L PE=1 SV=2	24.583	231	0.797328	-0.326755		1	23.1572	23.4839
Q8NC60	NOA1	Nitric oxide-associated protein 1 OS=Homo sapiens OX=9606 GN=NOA1 PE=1 SV=2	78.458	698	1.05645	0.0792253		1	23.5849	23.5057
Q8NEJ9	NGDN	Neuroguidin OS=Homo sapiens OX=9606 GN=NGDN PE=1 SV=1	35.894	315	0.67089	-0.575852		1	21.8533	22.4291
Q92845	KIFAP3	Kinesin-associated protein 3 OS=Homo sapiens OX=9606 GN=KIFAP3 PE=1 SV=2	91.205	792	1.02216	0.0316198		1	22.542	22.5104
Q9BZ95	NSD3	Histone-lysine N-methyltransferase NSD3 OS=Homo sapiens OX=9606 GN=NSD3 PE=1 SV=1	161.613	1437	0.813974	-0.296945		1	23.2476	23.5445
A0A087WY03	SREK1	Splicing regulatory glutamine/lysine-rich protein 1 OS=Homo sapiens OX=9606 GN=SREK1 PE=1 SV=1	10.713	100	NA	NA	NA	0	22.456	22.7246
A0A0A0MQU1	INF2	Inverted formin-2 (Fragment) OS=Homo sapiens OX=9606 GN=INF2 PE=1 SV=1	78.826	717	NA	NA	NA	0	22.1185	23.4844
A0A0A0MQV6	FGF2	Fibroblast growth factor OS=Homo sapiens OX=9606 GN=FGF2 PE=1 SV=1	30.752	288	NA	NA	NA	0	22.3937	23.4636
A0A0A0MSK5	TOR1AIP1	Torsin-1A-interacting protein 1 OS=Homo sapiens OX=9606 GN=TOR1AIP1 PE=1 SV=1	52.406	462	NA	NA	NA	0	22.5315	22.4233
A0A0B4J2F8	POLR2J3	DNA-directed RNA polymerase II subunit RPB11-b2 OS=Homo sapiens OX=9606 GN=POLR2J3 PE=3 SV=1	13.074	115	NA	NA	NA	0	22.8163	23.306
A0A0J9YXC7	LIMS4	LIM and senescent cell antigen-like-containing domain protein OS=Homo sapiens OX=9606 GN=LIMS4 PE=4 SV=1	45.725	398	NA	NA	NA	0	22.5713	22.3333
A0A1B0GV93	HSD17B12	Very-long-chain 3-oxoacyl-CoA reductase OS=Homo sapiens OX=9606 GN=HSD17B12 PE=1 SV=1	30.362	276	NA	NA	NA	0	22.4067	23.0068
A0A2R8Y4E6	PDE8B	Phosphodiesterase OS=Homo sapiens OX=9606 GN=PDE8B PE=3 SV=1	86.35	761	NA	NA	NA	0	21.786	22.3172
A0A2R8YHD2	TPM4	Tropomyosin alpha-4 chain (Fragment) OS=Homo sapiens OX=9606 GN=TPM4 PE=1 SV=2	28.705	248	NA	NA	NA	0	22.94	23.327
A0A6I8PRN4	GFPT1	Glutamine--fructose-6-phosphate aminotransferase [isomerizing] 1 OS=Homo sapiens OX=9606 GN=GFPT1 PE=4 SV=1	68.542	609	NA	NA	NA	0	21.7952	21.148
B0QYP8	PARVB	Beta-parvin (Fragment) OS=Homo sapiens OX=9606 GN=PARVB PE=1 SV=1	21.561	194	NA	NA	NA	0	22.0234	22.3405
B4DE93	NDUFV1	Complex I-51kD OS=Homo sapiens OX=9606 GN=NDUFV1 PE=1 SV=1	39.462	363	NA	NA	NA	0	22.0423	20.2135
C9JJT5	ATP5MF-PTCD1	ATP synthase membrane subunit f OS=Homo sapiens OX=9606 GN=ATP5MF-PTCD1 PE=3 SV=2	5.915	54	NA	NA	NA	0	23.1973	22.1823
E9PFH1	RND3	Rho-related GTP-binding protein RhoE OS=Homo sapiens OX=9606 GN=RND3 PE=1 SV=1	12.68	115	NA	NA	NA	0	22.6864	21.8921
E9PN51	NDUFS8	NADH dehydrogenase [ubiquinone] iron-sulfur protein 8, mitochondrial (Fragment) OS=Homo sapiens OX=9606 GN=NDUFS8 PE=1 SV=1	12.405	110	NA	NA	NA	0	21.6373	22.2143
F5GYL4	TCP1	T-complex protein 1 subunit alpha OS=Homo sapiens OX=9606 GN=TCP1 PE=1 SV=1	7.007	65	NA	NA	NA	0	23.585	22.386
H0YGZ3	TNC	Tenascin (Fragment) OS=Homo sapiens OX=9606 GN=TNC PE=1 SV=1	67.105	615	NA	NA	NA	0	21.7692	21.7775
H3BP71	RNF40	E3 ubiquitin protein ligase OS=Homo sapiens OX=9606 GN=RNF40 PE=1 SV=2	109.049	961	NA	NA	NA	0	23.4989	22.388
J3KR24	IARS1	Isoleucyl-tRNA synthetase OS=Homo sapiens OX=9606 GN=IARS1 PE=1 SV=1	131.764	1152	NA	NA	NA	0	21.4668	22.8855
O00194	RAB27B	Ras-related protein Rab-27B OS=Homo sapiens OX=9606 GN=RAB27B PE=1 SV=4	24.608	218	NA	NA	NA	0	21.9313	21.7149
O14880	MGST3	Microsomal glutathione S-transferase 3 OS=Homo sapiens OX=9606 GN=MGST3 PE=1 SV=1	16.516	152	NA	NA	NA	0	21.3104	21.4927
O43815	STRN	Striatin OS=Homo sapiens OX=9606 GN=STRN PE=1 SV=4	86.132	780	NA	NA	NA	0	22.5693	22.2281
O43920	NDUFS5	NADH dehydrogenase [ubiquinone] iron-sulfur protein 5 OS=Homo sapiens OX=9606 GN=NDUFS5 PE=1 SV=3	12.518	106	NA	NA	NA	0	22.7929	23.1848
P02751	FN1	Fibronectin OS=Homo sapiens OX=9606 GN=FN1 PE=1 SV=5	272.32	2477	NA	NA	NA	0	22.5243	22.8154
P02792	FTL	Ferritin light chain OS=Homo sapiens OX=9606 GN=FTL PE=1 SV=2	20.02	175	NA	NA	NA	0	22.4662	22.4808
P04080	CSTB	Cystatin-B OS=Homo sapiens OX=9606 GN=CSTB PE=1 SV=2	11.14	98	NA	NA	NA	0	23.0891	21.9285
P14868	DARS1	Aspartate--tRNA ligase, cytoplasmic OS=Homo sapiens OX=9606 GN=DARS1 PE=1 SV=2	57.136	501	NA	NA	NA	0	21.9681	21.8465
P15153	RAC2	Ras-related C3 botulinum toxin substrate 2 OS=Homo sapiens OX=9606 GN=RAC2 PE=1 SV=1	21.429	192	NA	NA	NA	0	22.9471	22.1389
P21980	TGM2	Protein-glutamine gamma-glutamyltransferase 2 OS=Homo sapiens OX=9606 GN=TGM2 PE=1 SV=2	77.329	687	NA	NA	NA	0	23.1788	22.7299
P23284	PPIB	Peptidyl-prolyl cis-trans isomerase B OS=Homo sapiens OX=9606 GN=PPIB PE=1 SV=2	23.743	216	NA	NA	NA	0	22.0362	22.6513
P24844	MYL9	Myosin regulatory light polypeptide 9 OS=Homo sapiens OX=9606 GN=MYL9 PE=1 SV=4	19.827	172	NA	NA	NA	0	22.9935	22.5045
P31939	ATIC	Bifunctional purine biosynthesis protein ATIC OS=Homo sapiens OX=9606 GN=ATIC PE=1 SV=3	64.616	592	NA	NA	NA	0	23.6094	23.1079
P43235	CTSK	Cathepsin K OS=Homo sapiens OX=9606 GN=CTSK PE=1 SV=1	36.966	329	NA	NA	NA	0	21.0593	20.8576
P48059	LIMS1	LIM and senescent cell antigen-like-containing domain protein 1 OS=Homo sapiens OX=9606 GN=LIMS1 PE=1 SV=4	37.251	325	NA	NA	NA	0	23.0628	22.8857
P50416	CPT1A	Carnitine O-palmitoyltransferase 1, liver isoform OS=Homo sapiens OX=9606 GN=CPT1A PE=1 SV=2	88.368	773	NA	NA	NA	0	23.5745	20.7359
P51151	RAB9A	Ras-related protein Rab-9A OS=Homo sapiens OX=9606 GN=RAB9A PE=1 SV=1	22.838	201	NA	NA	NA	0	21.9062	21.7362
P53396	ACLY	ATP-citrate synthase OS=Homo sapiens OX=9606 GN=ACLY PE=1 SV=3	120.839	1101	NA	NA	NA	0	22.8124	21.5441
P55042	RRAD	GTP-binding protein RAD OS=Homo sapiens OX=9606 GN=RRAD PE=1 SV=2	33.245	308	NA	NA	NA	0	22.6743	22.2378
P55209	NAP1L1	Nucleosome assembly protein 1-like 1 OS=Homo sapiens OX=9606 GN=NAP1L1 PE=1 SV=1	45.374	391	NA	NA	NA	0	21.6867	22.1487
P62191	PSMC1	26S proteasome regulatory subunit 4 OS=Homo sapiens OX=9606 GN=PSMC1 PE=1 SV=1	49.185	440	NA	NA	NA	0	23.5378	22.1167
P62875	POLR2L	DNA-directed RNA polymerases I, II, and III subunit RPABC5 OS=Homo sapiens OX=9606 GN=POLR2L PE=1 SV=1	7.645	67	NA	NA	NA	0	22.6629	22.4942
P62917	RPL8	60S ribosomal protein L8 OS=Homo sapiens OX=9606 GN=RPL8 PE=1 SV=2	28.025	257	NA	NA	NA	0	23.0629	22.7937
P63104	YWHAZ	14-3-3 protein zeta/delta OS=Homo sapiens OX=9606 GN=YWHAZ PE=1 SV=1	27.745	245	NA	NA	NA	0	20.939	22.5877
P68366	TUBA4A	Tubulin alpha-4A chain OS=Homo sapiens OX=9606 GN=TUBA4A PE=1 SV=1	49.924	448	NA	NA	NA	0	24.2773	21.2374
P84095	RHOG	Rho-related GTP-binding protein RhoG OS=Homo sapiens OX=9606 GN=RHOG PE=1 SV=1	21.309	191	NA	NA	NA	0	23.2604	22.8013
Q01813	PFKP	ATP-dependent 6-phosphofructokinase, platelet type OS=Homo sapiens OX=9606 GN=PFKP PE=1 SV=2	85.596	784	NA	NA	NA	0	21.9273	22.1044
Q02878	RPL6	60S ribosomal protein L6 OS=Homo sapiens OX=9606 GN=RPL6 PE=1 SV=3	32.728	288	NA	NA	NA	0	21.8213	21.7152
Q14554	PDIA5	Protein disulfide-isomerase A5 OS=Homo sapiens OX=9606 GN=PDIA5 PE=1 SV=1	59.594	519	NA	NA	NA	0	22.3348	22.7375
Q17RN3	FAM98C	Protein FAM98C OS=Homo sapiens OX=9606 GN=FAM98C PE=2 SV=1	37.329	349	NA	NA	NA	0	23.2069	23.0509
Q5H907	MAGED2	Melanoma antigen family D, 2, isoform CRA_d OS=Homo sapiens OX=9606 GN=MAGED2 PE=1 SV=1	55.796	521	NA	NA	NA	0	21.8629	21.8035
Q5JWQ6	NRP1	Neuropilin OS=Homo sapiens OX=9606 GN=NRP1 PE=1 SV=1	81.99	735	NA	NA	NA	0	22.9721	21.1848
Q6IN84	MRM1	rRNA methyltransferase 1, mitochondrial OS=Homo sapiens OX=9606 GN=MRM1 PE=1 SV=1	38.638	353	NA	NA	NA	0	21.8398	22.9159
Q6ZMU1	C3P1	Putative protein C3P1 OS=Homo sapiens OX=9606 GN=C3P1 PE=5 SV=3	40.197	363	NA	NA	NA	0	21.7375	20.9145
Q8TB52	FBXO30	F-box only protein 30 OS=Homo sapiens OX=9606 GN=FBXO30 PE=1 SV=3	82.304	745	NA	NA	NA	0	23.9358	23.2802
Q8TCJ2	STT3B	Dolichyl-diphosphooligosaccharide--protein glycosyltransferase subunit STT3B OS=Homo sapiens OX=9606 GN=STT3B PE=1 SV=1	93.674	826	NA	NA	NA	0	22.9297	21.5412
Q92538	GBF1	Golgi-specific brefeldin A-resistance guanine nucleotide exchange factor 1 OS=Homo sapiens OX=9606 GN=GBF1 PE=1 SV=2	206.446	1859	NA	NA	NA	0	21.6375	21.7211
Q96DA6	DNAJC19	Mitochondrial import inner membrane translocase subunit TIM14 OS=Homo sapiens OX=9606 GN=DNAJC19 PE=1 SV=3	12.499	116	NA	NA	NA	0	22.6119	22.9153
Q96JB1	DNAH8	Dynein heavy chain 8, axonemal OS=Homo sapiens OX=9606 GN=DNAH8 PE=1 SV=2	514.664	4490	NA	NA	NA	0	22.6915	22.8982
Q9BV36	MLPH	Melanophilin OS=Homo sapiens OX=9606 GN=MLPH PE=1 SV=1	65.949	600	NA	NA	NA	0	21.1155	22.7613
Q9NUQ6	SPATS2L	SPATS2-like protein OS=Homo sapiens OX=9606 GN=SPATS2L PE=1 SV=2	61.729	558	NA	NA	NA	0	23.0001	21.8335
Q9UEU0	VTI1B	Vesicle transport through interaction with t-SNAREs homolog 1B OS=Homo sapiens OX=9606 GN=VTI1B PE=1 SV=3	26.688	232	NA	NA	NA	0	22.4285	21.8526
Q9Y5X1	SNX9	Sorting nexin-9 OS=Homo sapiens OX=9606 GN=SNX9 PE=1 SV=1	66.592	595	NA	NA	NA	0	22.9038	23.1265
Q9Y6N5	SQOR	Sulfide:quinone oxidoreductase, mitochondrial OS=Homo sapiens OX=9606 GN=SQOR PE=1 SV=1	49.961	450	NA	NA	NA	0	22.8977	23.1357
R4GNH9	EXOSC1	Exosome complex component CSL4 OS=Homo sapiens OX=9606 GN=EXOSC1 PE=1 SV=1	15.105	139	NA	NA	NA	0	22.4772	23.3913
