# Supplementary material for: LINC01088 prevents ferroptosis in glioblastoma by enhancing SLC7A11 via HLTF/USP7 axis
Source: Clin Transl Med. 2025 Feb 25;15(3):e70257. doi: 10.1002/ctm2.70257 (PMC11859122; doi:10.1002/ctm2.70257)
Supplement: Supplementary file 4 — Supporting Information [file CTM2-15-e70257-s002.xlsx]

## Sheet: U87MG
Supplementary Table 7. Mass spectrometry to identify SNAI3-AS1 binding proteins in U87MG cellline
Accession	Gene	Description	Mw(kDa)	Length	LINC01088/NC	log2 LINC01088/NC	Diff Sig	Count	LINC01088	NC
A0A087WWU8	TPM3	Tropomyosin alpha-3 chain OS=Homo sapiens OX=9606 GN=TPM3 PE=1 SV=1	26.421	227	3.26812	1.70846	+	2	31.8305	30.122
A0A087WXM6	RPL17	60S ribosomal protein L17 (Fragment) OS=Homo sapiens OX=9606 GN=RPL17 PE=1 SV=1	19.586	169	2.1979	1.13613	+	2	31.6971	30.561
A0A087X1A5	STAU1	Double-stranded RNA-binding protein Staufen homolog 1 OS=Homo sapiens OX=9606 GN=STAU1 PE=1 SV=1	54.946	493	2.37837	1.24997	+	2	27.019	25.7691
A0A096LP22	PTRH1	Probable peptidyl-tRNA hydrolase (Fragment) OS=Homo sapiens OX=9606 GN=PTRH1 PE=1 SV=1	18.542	172	2.20672	1.1419	+	2	26.9767	25.8348
A0A0C4DGG1	PACSIN3	Protein kinase C and casein kinase substrate in neurons protein 3 (Fragment) OS=Homo sapiens OX=9606 GN=PACSIN3 PE=1 SV=1	46.495	405	13.8502	3.79183	+	2	27.5729	23.7811
A0A0U1RRH7		Histone H2A OS=Homo sapiens OX=9606 PE=3 SV=1	18.553	170	1.70795	0.772266	+	2	32.1308	31.3585
A0A2R8YHD2	TPM4	Tropomyosin alpha-4 chain (Fragment) OS=Homo sapiens OX=9606 GN=TPM4 PE=1 SV=2	28.705	248	2.96245	1.56679	+	2	26.1908	24.6241
A0A2U3TZQ7	SMARCE1	SWI/SNF-related matrix-associated actin-dependent regulator of chromatin subfamily E member 1 OS=Homo sapiens OX=9606 GN=SMARCE1 PE=1 SV=1	35.882	311	1.73808	0.797498	+	2	25.988	25.1905
A6NKF2	ARID3C	AT-rich interactive domain-containing protein 3C OS=Homo sapiens OX=9606 GN=ARID3C PE=1 SV=1	44.073	412	1.75727	0.813339	+	2	28.2835	27.4702
A8MUD9	RPL7	60S ribosomal protein L7 OS=Homo sapiens OX=9606 GN=RPL7 PE=1 SV=1	24.433	208	2.21025	1.14421	+	2	25.7567	24.6125
B1AK88	CAPZB	F-actin-capping protein subunit beta OS=Homo sapiens OX=9606 GN=CAPZB PE=1 SV=1	33.781	301	2.76327	1.46637	+	2	28.885	27.4186
B1ALK7	ARHGEF7	Rho guanine nucleotide exchange factor 7 OS=Homo sapiens OX=9606 GN=ARHGEF7 PE=1 SV=1	79.832	705	1.73053	0.791214	+	2	30.5779	29.7867
B7ZM87	SRGAP2	SLIT-ROBO Rho GTPase-activating protein 2 OS=Homo sapiens OX=9606 GN=SRGAP2 PE=1 SV=1	120.742	1070	7.04788	2.81719	+	2	27.9601	25.1429
B8ZZU8	ELOB	Elongin-B OS=Homo sapiens OX=9606 GN=ELOB PE=1 SV=1	12.527	113	1.67297	0.742411	+	2	25.3666	24.6242
C9J3L8	SSR1	Signal sequence receptor subunit alpha OS=Homo sapiens OX=9606 GN=SSR1 PE=1 SV=1	29.573	265	1.54882	0.631167	+	2	28.5808	27.9497
C9JQV0	C7orf50	Uncharacterized protein C7orf50 (Fragment) OS=Homo sapiens OX=9606 GN=C7orf50 PE=1 SV=1	21.883	192	1.60573	0.683233	+	2	25.3086	24.6254
C9JXB8	RPL24	60S ribosomal protein L24 OS=Homo sapiens OX=9606 GN=RPL24 PE=1 SV=1	14.369	121	2.12097	1.08472	+	2	27.8965	26.8118
C9JYQ9	RPL22L1	60S ribosomal protein L22-like 1 OS=Homo sapiens OX=9606 GN=RPL22L1 PE=1 SV=1	14.478	121	3.31606	1.72947	+	2	30.6651	28.9356
D3YTB1	RPL32	60S ribosomal protein L32 (Fragment) OS=Homo sapiens OX=9606 GN=RPL32 PE=1 SV=1	15.617	133	2.09903	1.06972	+	2	28.1385	27.0688
D6RAN4	RPL9	60S ribosomal protein L9 (Fragment) OS=Homo sapiens OX=9606 GN=RPL9 PE=1 SV=8	20.775	181	1.63102	0.70577	+	2	30.2356	29.5298
E7EMP6	HMCES	Abasic site processing protein HMCES OS=Homo sapiens OX=9606 GN=HMCES PE=1 SV=1	35.571	312	2.01038	1.00747	+	2	26.0019	24.9944
E9PLL6	RPL27A	60S ribosomal protein L27a OS=Homo sapiens OX=9606 GN=RPL27A PE=1 SV=1	12.201	108	2.16986	1.1176	+	2	29.4092	28.2916
E9PS97	PARVA	Alpha-parvin (Fragment) OS=Homo sapiens OX=9606 GN=PARVA PE=1 SV=1	23.62	209	4.87919	2.28664	+	2	28.0456	25.759
F2Z388	RPL35	60S ribosomal protein L35 OS=Homo sapiens OX=9606 GN=RPL35 PE=1 SV=1	10.645	96	3.42453	1.77591	+	2	27.0315	25.2556
F5GXB9	ANAPC15	Anaphase-promoting complex subunit 15 (Fragment) OS=Homo sapiens OX=9606 GN=ANAPC15 PE=1 SV=8	5.306	44	1.86936	0.902544	+	2	22.875	21.9725
F6Y5H0	RBMS1	RNA-binding motif, single-stranded-interacting protein 1 OS=Homo sapiens OX=9606 GN=RBMS1 PE=1 SV=1	41.965	386	1.81346	0.858741	+	2	29.8305	28.9718
F8VZJ2	NACA	Nascent polypeptide-associated complex subunit alpha OS=Homo sapiens OX=9606 GN=NACA PE=1 SV=1	15.016	136	2.1225	1.08576	+	2	33.7193	32.6335
F8W7S5	RRBP1	Ribosome-binding protein 1 OS=Homo sapiens OX=9606 GN=RRBP1 PE=1 SV=1	84.326	751	1.51267	0.597097	+	2	29.6981	29.101
F8WJN3	CPSF6	Cleavage and polyadenylation specificity factor subunit 6 OS=Homo sapiens OX=9606 GN=CPSF6 PE=1 SV=1	52.27	478	1.63415	0.70854	+	2	25.8203	25.1118
G3V5R9	KLC1	Kinesin light chain OS=Homo sapiens OX=9606 GN=KLC1 PE=1 SV=1	71.407	630	1.59146	0.670352	+	2	28.8633	28.193
G5EA09	SDCBP	Syndecan binding protein (Syntenin), isoform CRA_a OS=Homo sapiens OX=9606 GN=SDCBP PE=1 SV=1	34.819	318	1.6914	0.758214	+	2	26.4089	25.6507
H0Y564	ANAPC1	Anaphase-promoting complex subunit 1 (Fragment) OS=Homo sapiens OX=9606 GN=ANAPC1 PE=1 SV=1	161.563	1452	2.72371	1.44557	+	2	24.5006	23.055
H0YE28	SELENOH	Selenoprotein H (Fragment) OS=Homo sapiens OX=9606 GN=SELENOH PE=1 SV=1	10.442	94	1.69088	0.757776	+	2	27.3113	26.5535
H0YLP6	RPL28	60S ribosomal protein L28 OS=Homo sapiens OX=9606 GN=RPL28 PE=1 SV=1	9.657	89	1.86944	0.902608	+	2	27.7395	26.8369
H7BYY1	TPM1	Tropomyosin 1 (Alpha), isoform CRA_m OS=Homo sapiens OX=9606 GN=TPM1 PE=1 SV=1	28.747	248	1.73176	0.792237	+	2	27.9091	27.1168
H7C2P7	MRPL23	39S ribosomal protein L23, mitochondrial (Fragment) OS=Homo sapiens OX=9606 GN=MRPL23 PE=1 SV=1	13.78	118	1.73358	0.793757	+	2	25.6634	24.8696
I3L397	EIF5A	Eukaryotic translation initiation factor 5A (Fragment) OS=Homo sapiens OX=9606 GN=EIF5A PE=1 SV=8	16.019	146	2.34887	1.23197	+	2	27.3475	26.1155
J3KT73	RPL38	60S ribosomal protein L38 OS=Homo sapiens OX=9606 GN=RPL38 PE=1 SV=1	7.565	64	3.31191	1.72766	+	2	28.7151	26.9874
J3KTA4	DDX5	DEAD box protein 5 OS=Homo sapiens OX=9606 GN=DDX5 PE=1 SV=1	69.087	614	1.51036	0.594896	+	2	33.3036	32.7087
J3QLE5	SNRPN	Small nuclear ribonucleoprotein-associated protein N (Fragment) OS=Homo sapiens OX=9606 GN=SNRPN PE=1 SV=1	17.546	169	1.74776	0.805507	+	2	30.0451	29.2395
J3QRH2	IFT20	Intraflagellar transport protein 20 homolog (Fragment) OS=Homo sapiens OX=9606 GN=IFT20 PE=1 SV=1	7.984	71	18.7814	4.23124	+	2	25.8751	21.6439
J3QRI7	RPL26	60S ribosomal protein L26 (Fragment) OS=Homo sapiens OX=9606 GN=RPL26 PE=3 SV=1	12.63	107	5.76496	2.52731	+	2	28.8523	26.325
J3QRU8	GIT1	ARF GTPase-activating protein GIT1 OS=Homo sapiens OX=9606 GN=GIT1 PE=1 SV=1	76.806	694	2.31599	1.21163	+	2	28.8986	27.687
J9JIC5	C17orf75	Protein Njmu-R1 OS=Homo sapiens OX=9606 GN=C17orf75 PE=1 SV=1	44.609	396	5.05772	2.33849	+	2	24.2167	21.8783
K7EK06	FARSA	Phenylalanine--tRNA ligase alpha subunit (Fragment) OS=Homo sapiens OX=9606 GN=FARSA PE=1 SV=8	18.389	168	1.56132	0.642763	+	2	27.2901	26.6473
M0R0F0	RPS5	40S ribosomal protein S5 (Fragment) OS=Homo sapiens OX=9606 GN=RPS5 PE=1 SV=1	22.391	200	2.50598	1.32537	+	2	31.8289	30.5035
O14776	TCERG1	Transcription elongation regulator 1 OS=Homo sapiens OX=9606 GN=TCERG1 PE=1 SV=2	123.901	1098	1.96588	0.975172	+	2	30.0741	29.0989
O15145	ARPC3	Actin-related protein 2/3 complex subunit 3 OS=Homo sapiens OX=9606 GN=ARPC3 PE=1 SV=3	20.547	178	1.72769	0.788846	+	2	27.8586	27.0698
O43324	EEF1E1	Eukaryotic translation elongation factor 1 epsilon-1 OS=Homo sapiens OX=9606 GN=EEF1E1 PE=1 SV=1	19.811	174	1.9873	0.990806	+	2	28.8106	27.8198
O43719	HTATSF1	HIV Tat-specific factor 1 OS=Homo sapiens OX=9606 GN=HTATSF1 PE=1 SV=1	85.853	755	3.66073	1.87213	+	2	28.0254	26.1533
O75165	DNAJC13	DnaJ homolog subfamily C member 13 OS=Homo sapiens OX=9606 GN=DNAJC13 PE=1 SV=5	254.415	2243	1.63451	0.708858	+	2	27.3801	26.6713
O75319	DUSP11	RNA/RNP complex-1-interacting phosphatase OS=Homo sapiens OX=9606 GN=DUSP11 PE=1 SV=2	43.71	377	2.14711	1.1024	+	2	26.6881	25.5857
O75475	PSIP1	PC4 and SFRS1-interacting protein OS=Homo sapiens OX=9606 GN=PSIP1 PE=1 SV=1	60.103	530	5.70417	2.51202	+	2	28.2077	25.6957
O75531	BANF1	Barrier-to-autointegration factor OS=Homo sapiens OX=9606 GN=BANF1 PE=1 SV=1	10.059	89	11.6558	3.54298	+	2	33.1665	29.6236
O94992	HEXIM1	Protein HEXIM1 OS=Homo sapiens OX=9606 GN=HEXIM1 PE=1 SV=1	40.623	359	1.72408	0.78583	+	2	27.1073	26.3215
O96019	ACTL6A	Actin-like protein 6A OS=Homo sapiens OX=9606 GN=ACTL6A PE=1 SV=1	47.461	429	2.14424	1.10046	+	2	26.9402	25.8398
P04080	CSTB	Cystatin-B OS=Homo sapiens OX=9606 GN=CSTB PE=1 SV=2	11.14	98	1.67557	0.744652	+	2	30.5494	29.8048
P04843	RPN1	Dolichyl-diphosphooligosaccharide--protein glycosyltransferase subunit 1 OS=Homo sapiens OX=9606 GN=RPN1 PE=1 SV=1	68.569	607	2.70193	1.43399	+	2	30.0629	28.6289
P05386	RPLP1	60S acidic ribosomal protein P1 OS=Homo sapiens OX=9606 GN=RPLP1 PE=1 SV=1	11.514	114	3.17412	1.66636	+	2	30.2201	28.5537
P05387	RPLP2	60S acidic ribosomal protein P2 OS=Homo sapiens OX=9606 GN=RPLP2 PE=1 SV=1	11.665	115	1.57484	0.655207	+	2	30.4725	29.8173
P05388	RPLP0	60S acidic ribosomal protein P0 OS=Homo sapiens OX=9606 GN=RPLP0 PE=1 SV=1	34.274	317	2.33359	1.22255	+	2	30.2069	28.9843
P05976	MYL1	Myosin light chain 1/3, skeletal muscle isoform OS=Homo sapiens OX=9606 GN=MYL1 PE=1 SV=3	21.145	194	3.68129	1.88021	+	2	30.5633	28.6831
P07237	P4HB	Protein disulfide-isomerase OS=Homo sapiens OX=9606 GN=P4HB PE=1 SV=3	57.116	508	1.6191	0.695191	+	2	26.9159	26.2207
P08651	NFIC	Nuclear factor 1 C-type OS=Homo sapiens OX=9606 GN=NFIC PE=1 SV=2	55.675	508	1.72787	0.788994	+	2	27.9732	27.1842
P08708	RPS17	40S ribosomal protein S17 OS=Homo sapiens OX=9606 GN=RPS17 PE=1 SV=2	15.55	135	2.06054	1.04302	+	2	33.1138	32.0708
P09234	SNRPC	U1 small nuclear ribonucleoprotein C OS=Homo sapiens OX=9606 GN=SNRPC PE=1 SV=1	17.394	159	2.66105	1.412	+	2	28.6416	27.2296
P09661	SNRPA1	U2 small nuclear ribonucleoprotein A' OS=Homo sapiens OX=9606 GN=SNRPA1 PE=1 SV=2	28.416	255	1.68627	0.753838	+	2	29.9268	29.1729
P09874	PARP1	Poly [ADP-ribose] polymerase 1 OS=Homo sapiens OX=9606 GN=PARP1 PE=1 SV=4	113.084	1014	1.5717	0.652326	+	2	31.4313	30.7789
P0DP25	CALM3	Calmodulin-3 OS=Homo sapiens OX=9606 GN=CALM3 PE=1 SV=1	16.838	149	2.86037	1.5162	+	2	30.2817	28.7655
P11021	HSPA5	Endoplasmic reticulum chaperone BiP OS=Homo sapiens OX=9606 GN=HSPA5 PE=1 SV=2	72.333	654	1.65551	0.72728	+	2	30.318	29.5907
P11182	DBT	Lipoamide acyltransferase component of branched-chain alpha-keto acid dehydrogenase complex, mitochondrial OS=Homo sapiens OX=9606 GN=DBT PE=1 SV=3	53.487	482	4.09676	2.03448	+	2	27.9927	25.9582
P12956	XRCC6	X-ray repair cross-complementing protein 6 OS=Homo sapiens OX=9606 GN=XRCC6 PE=1 SV=2	69.843	609	1.8086	0.85487	+	2	30.7042	29.8493
P13010	XRCC5	X-ray repair cross-complementing protein 5 OS=Homo sapiens OX=9606 GN=XRCC5 PE=1 SV=3	82.705	732	1.62356	0.699158	+	2	30.652	29.9528
P13674	P4HA1	Prolyl 4-hydroxylase subunit alpha-1 OS=Homo sapiens OX=9606 GN=P4HA1 PE=1 SV=2	61.049	534	6.49654	2.69967	+	2	26.8297	24.13
P13861	PRKAR2A	cAMP-dependent protein kinase type II-alpha regulatory subunit OS=Homo sapiens OX=9606 GN=PRKAR2A PE=1 SV=2	45.518	404	2.3532	1.23462	+	2	25.8292	24.5946
P15311	EZR	Ezrin OS=Homo sapiens OX=9606 GN=EZR PE=1 SV=4	69.413	586	2.13362	1.0933	+	2	28.3683	27.275
P15927	RPA2	Replication protein A 32 kDa subunit OS=Homo sapiens OX=9606 GN=RPA2 PE=1 SV=1	29.247	270	4.2702	2.0943	+	2	29.5294	27.4351
P16104	H2AX	Histone H2AX OS=Homo sapiens OX=9606 GN=H2AX PE=1 SV=2	15.145	143	4.95402	2.3086	+	2	27.4143	25.1057
P19105	MYL12A	Myosin regulatory light chain 12A OS=Homo sapiens OX=9606 GN=MYL12A PE=1 SV=2	19.794	171	3.43475	1.78021	+	2	32.7324	30.9522
P19404	NDUFV2	NADH dehydrogenase [ubiquinone] flavoprotein 2, mitochondrial OS=Homo sapiens OX=9606 GN=NDUFV2 PE=1 SV=2	27.392	249	1.86512	0.899271	+	2	27.7435	26.8442
P20042	EIF2S2	Eukaryotic translation initiation factor 2 subunit 2 OS=Homo sapiens OX=9606 GN=EIF2S2 PE=1 SV=2	38.388	333	3.04006	1.6041	+	2	31.2206	29.6165
P20290	BTF3	Transcription factor BTF3 OS=Homo sapiens OX=9606 GN=BTF3 PE=1 SV=1	22.168	206	2.64629	1.40397	+	2	31.6747	30.2708
P24844	MYL9	Myosin regulatory light polypeptide 9 OS=Homo sapiens OX=9606 GN=MYL9 PE=1 SV=4	19.827	172	2.94947	1.56045	+	2	27.9991	26.4386
P26373	RPL13	60S ribosomal protein L13 OS=Homo sapiens OX=9606 GN=RPL13 PE=1 SV=4	24.261	211	2.20126	1.13833	+	2	28.8478	27.7094
P27694	RPA1	Replication protein A 70 kDa DNA-binding subunit OS=Homo sapiens OX=9606 GN=RPA1 PE=1 SV=2	68.138	616	4.33778	2.11696	+	2	24.4915	22.3746
P27816	MAP4	Microtubule-associated protein 4 OS=Homo sapiens OX=9606 GN=MAP4 PE=1 SV=3	121.005	1152	1.55037	0.632615	+	2	29.3302	28.6976
P29084	GTF2E2	Transcription initiation factor IIE subunit beta OS=Homo sapiens OX=9606 GN=GTF2E2 PE=1 SV=1	33.044	291	6.45038	2.68939	+	2	28.4868	25.7975
P30050	RPL12	60S ribosomal protein L12 OS=Homo sapiens OX=9606 GN=RPL12 PE=1 SV=1	17.819	165	6.51025	2.70271	+	2	29.2263	26.5236
P31689	DNAJA1	DnaJ homolog subfamily A member 1 OS=Homo sapiens OX=9606 GN=DNAJA1 PE=1 SV=2	44.868	397	1.64678	0.719646	+	2	30.2941	29.5744
P35241	RDX	Radixin OS=Homo sapiens OX=9606 GN=RDX PE=1 SV=1	68.564	583	2.23239	1.15859	+	2	26.7199	25.5613
P35244	RPA3	Replication protein A 14 kDa subunit OS=Homo sapiens OX=9606 GN=RPA3 PE=1 SV=1	13.569	121	2.05947	1.04227	+	2	28.7941	27.7518
P35250	RFC2	Replication factor C subunit 2 OS=Homo sapiens OX=9606 GN=RFC2 PE=1 SV=3	39.157	354	2.09242	1.06517	+	2	25.617	24.5519
P35268	RPL22	60S ribosomal protein L22 OS=Homo sapiens OX=9606 GN=RPL22 PE=1 SV=2	14.787	128	2.66233	1.41269	+	2	31.7378	30.3251
P35269	GTF2F1	General transcription factor IIF subunit 1 OS=Homo sapiens OX=9606 GN=GTF2F1 PE=1 SV=2	58.24	517	2.0267	1.01913	+	2	30.5687	29.5496
P35579	MYH9	Myosin-9 OS=Homo sapiens OX=9606 GN=MYH9 PE=1 SV=4	226.532	1960	2.2758	1.18637	+	2	35.5042	34.3178
P37108	SRP14	Signal recognition particle 14 kDa protein OS=Homo sapiens OX=9606 GN=SRP14 PE=1 SV=2	14.57	136	2.90198	1.53704	+	2	30.4341	28.8971
P39019	RPS19	40S ribosomal protein S19 OS=Homo sapiens OX=9606 GN=RPS19 PE=1 SV=2	16.061	145	2.8254	1.49845	+	2	32.7423	31.2438
P40222	TXLNA	Alpha-taxilin OS=Homo sapiens OX=9606 GN=TXLNA PE=1 SV=3	61.891	546	4.37025	2.12771	+	2	27.6557	25.528
P41208	CETN2	Centrin-2 OS=Homo sapiens OX=9606 GN=CETN2 PE=1 SV=1	19.738	172	2.39585	1.26054	+	2	25.284	24.0234
P43235	CTSK	Cathepsin K OS=Homo sapiens OX=9606 GN=CTSK PE=1 SV=1	36.966	329	1.58547	0.664909	+	2	29.0924	28.4275
P46063	RECQL	ATP-dependent DNA helicase Q1 OS=Homo sapiens OX=9606 GN=RECQL PE=1 SV=3	73.457	649	1.70171	0.766985	+	2	29.7075	28.9405
P46783	RPS10	40S ribosomal protein S10 OS=Homo sapiens OX=9606 GN=RPS10 PE=1 SV=1	18.898	165	2.91227	1.54215	+	2	33.1545	31.6123
P46821	MAP1B	Microtubule-associated protein 1B OS=Homo sapiens OX=9606 GN=MAP1B PE=1 SV=2	270.634	2468	1.98168	0.986726	+	2	32.8807	31.894
P47756	CAPZB	F-actin-capping protein subunit beta OS=Homo sapiens OX=9606 GN=CAPZB PE=1 SV=4	31.35	277	1.75445	0.811016	+	2	26.4508	25.6398
P47813	EIF1AX	Eukaryotic translation initiation factor 1A, X-chromosomal OS=Homo sapiens OX=9606 GN=EIF1AX PE=1 SV=2	16.46	144	3.2954	1.72045	+	2	28.933	27.2125
P48047	ATP5PO	ATP synthase subunit O, mitochondrial OS=Homo sapiens OX=9606 GN=ATP5PO PE=1 SV=1	23.277	213	2.37944	1.25062	+	2	27.8771	26.6264
P49458	SRP9	Signal recognition particle 9 kDa protein OS=Homo sapiens OX=9606 GN=SRP9 PE=1 SV=2	10.112	86	2.93286	1.55231	+	2	30.6382	29.0859
P49757	NUMB	Protein numb homolog OS=Homo sapiens OX=9606 GN=NUMB PE=1 SV=2	70.804	651	1.78304	0.834338	+	2	29.65	28.8157
P52907	CAPZA1	F-actin-capping protein subunit alpha-1 OS=Homo sapiens OX=9606 GN=CAPZA1 PE=1 SV=3	32.923	286	2.27682	1.18702	+	2	29.7008	28.5138
P53999	SUB1	Activated RNA polymerase II transcriptional coactivator p15 OS=Homo sapiens OX=9606 GN=SUB1 PE=1 SV=3	14.395	127	2.21796	1.14923	+	2	32.1996	31.0504
P54727	RAD23B	UV excision repair protein RAD23 homolog B OS=Homo sapiens OX=9606 GN=RAD23B PE=1 SV=1	43.171	409	1.93224	0.950275	+	2	25.7581	24.8078
P55769	SNU13	NHP2-like protein 1 OS=Homo sapiens OX=9606 GN=SNU13 PE=1 SV=3	14.174	128	1.86905	0.902306	+	2	26.753	25.8507
P60660	MYL6	Myosin light polypeptide 6 OS=Homo sapiens OX=9606 GN=MYL6 PE=1 SV=2	16.93	151	2.40454	1.26576	+	2	33.2807	32.0149
P60866	RPS20	40S ribosomal protein S20 OS=Homo sapiens OX=9606 GN=RPS20 PE=1 SV=1	13.373	119	1.71487	0.7781	+	2	33.2143	32.4362
P61247	RPS3A	40S ribosomal protein S3a OS=Homo sapiens OX=9606 GN=RPS3A PE=1 SV=2	29.945	264	1.73531	0.795191	+	2	32.1338	31.3386
P61586	RHOA	Transforming protein RhoA OS=Homo sapiens OX=9606 GN=RHOA PE=1 SV=1	21.768	193	2.53915	1.34435	+	2	28.9206	27.5762
P62191	PSMC1	26S proteasome regulatory subunit 4 OS=Homo sapiens OX=9606 GN=PSMC1 PE=1 SV=1	49.185	440	3.14826	1.65455	+	2	25.7185	24.0639
P62241	RPS8	40S ribosomal protein S8 OS=Homo sapiens OX=9606 GN=RPS8 PE=1 SV=2	24.205	208	1.64593	0.718899	+	2	28.7375	28.0186
P62244	RPS15A	40S ribosomal protein S15a OS=Homo sapiens OX=9606 GN=RPS15A PE=1 SV=2	14.84	130	2.11298	1.07928	+	2	31.9889	30.9096
P62258	YWHAE	14-3-3 protein epsilon OS=Homo sapiens OX=9606 GN=YWHAE PE=1 SV=1	29.174	255	4.09853	2.03511	+	2	27.0915	25.0564
P62263	RPS14	40S ribosomal protein S14 OS=Homo sapiens OX=9606 GN=RPS14 PE=1 SV=3	16.273	151	1.93522	0.952501	+	2	31.4763	30.5238
P62266	RPS23	40S ribosomal protein S23 OS=Homo sapiens OX=9606 GN=RPS23 PE=1 SV=3	15.808	143	2.26521	1.17965	+	2	27.5088	26.3292
P62269	RPS18	40S ribosomal protein S18 OS=Homo sapiens OX=9606 GN=RPS18 PE=1 SV=3	17.719	152	2.2187	1.14972	+	2	31.0893	29.9396
P62277	RPS13	40S ribosomal protein S13 OS=Homo sapiens OX=9606 GN=RPS13 PE=1 SV=2	17.222	151	2.01476	1.01061	+	2	32.3022	31.2916
P62280	RPS11	40S ribosomal protein S11 OS=Homo sapiens OX=9606 GN=RPS11 PE=1 SV=3	18.431	158	1.8921	0.919992	+	2	29.5615	28.6415
P62304	SNRPE	Small nuclear ribonucleoprotein E OS=Homo sapiens OX=9606 GN=SNRPE PE=1 SV=1	10.804	92	1.83617	0.8767	+	2	30.651	29.7743
P62314	SNRPD1	Small nuclear ribonucleoprotein Sm D1 OS=Homo sapiens OX=9606 GN=SNRPD1 PE=1 SV=1	13.282	119	1.71491	0.778136	+	2	26.9304	26.1523
P62701	RPS4X	40S ribosomal protein S4, X isoform OS=Homo sapiens OX=9606 GN=RPS4X PE=1 SV=2	29.598	263	1.5147	0.599036	+	2	32.2836	31.6846
P62750	RPL23A	60S ribosomal protein L23a OS=Homo sapiens OX=9606 GN=RPL23A PE=1 SV=1	17.695	156	2.276	1.1865	+	2	28.3318	27.1453
P62753	RPS6	40S ribosomal protein S6 OS=Homo sapiens OX=9606 GN=RPS6 PE=1 SV=1	28.681	249	1.78686	0.837424	+	2	28.8398	28.0024
P62829	RPL23	60S ribosomal protein L23 OS=Homo sapiens OX=9606 GN=RPL23 PE=1 SV=1	14.865	140	2.25132	1.17077	+	2	29.4069	28.2361
P62841	RPS15	40S ribosomal protein S15 OS=Homo sapiens OX=9606 GN=RPS15 PE=1 SV=2	17.04	145	1.92813	0.947204	+	2	30.8287	29.8815
P62899	RPL31	60S ribosomal protein L31 OS=Homo sapiens OX=9606 GN=RPL31 PE=1 SV=1	14.463	125	2.31919	1.21362	+	2	30.6527	29.439
P62913	RPL11	60S ribosomal protein L11 OS=Homo sapiens OX=9606 GN=RPL11 PE=1 SV=2	20.252	178	2.36932	1.24448	+	2	32.2924	31.0479
P62937	PPIA	Peptidyl-prolyl cis-trans isomerase A OS=Homo sapiens OX=9606 GN=PPIA PE=1 SV=2	18.012	165	2.87108	1.52159	+	2	25.8189	24.2973
P63208	SKP1	S-phase kinase-associated protein 1 OS=Homo sapiens OX=9606 GN=SKP1 PE=1 SV=2	18.658	163	2.96013	1.56566	+	2	28.3444	26.7787
P63261	ACTG1	Actin, cytoplasmic 2 OS=Homo sapiens OX=9606 GN=ACTG1 PE=1 SV=1	41.793	375	2.56263	1.35762	+	2	36.075	34.7173
P67936	TPM4	Tropomyosin alpha-4 chain OS=Homo sapiens OX=9606 GN=TPM4 PE=1 SV=3	28.522	248	4.5479	2.1852	+	2	30.7551	28.5699
P78559	MAP1A	Microtubule-associated protein 1A OS=Homo sapiens OX=9606 GN=MAP1A PE=1 SV=6	305.485	2803	2.86773	1.51991	+	2	32.2229	30.703
P83111	LACTB	Serine beta-lactamase-like protein LACTB, mitochondrial OS=Homo sapiens OX=9606 GN=LACTB PE=1 SV=2	60.694	547	1.54856	0.630928	+	2	26.9179	26.2869
Q01970	PLCB3	1-phosphatidylinositol 4,5-bisphosphate phosphodiesterase beta-3 OS=Homo sapiens OX=9606 GN=PLCB3 PE=1 SV=2	138.799	1234	1.5845	0.664026	+	2	26.2581	25.5941
Q08945	SSRP1	FACT complex subunit SSRP1 OS=Homo sapiens OX=9606 GN=SSRP1 PE=1 SV=1	81.075	709	2.73778	1.45301	+	2	27.9648	26.5118
Q12824	SMARCB1	SWI/SNF-related matrix-associated actin-dependent regulator of chromatin subfamily B member 1 OS=Homo sapiens OX=9606 GN=SMARCB1 PE=1 SV=2	44.141	385	3.60078	1.84831	+	2	26.0673	24.219
Q12874	SF3A3	Splicing factor 3A subunit 3 OS=Homo sapiens OX=9606 GN=SF3A3 PE=1 SV=1	58.849	501	1.84189	0.881186	+	2	30.7608	29.8796
Q12906	ILF3	Interleukin enhancer-binding factor 3 OS=Homo sapiens OX=9606 GN=ILF3 PE=1 SV=3	95.338	894	1.87899	0.909958	+	2	27.5113	26.6013
Q13813	SPTAN1	Spectrin alpha chain, non-erythrocytic 1 OS=Homo sapiens OX=9606 GN=SPTAN1 PE=1 SV=3	284.539	2472	1.67466	0.743865	+	2	31.0399	30.296
Q14008	CKAP5	Cytoskeleton-associated protein 5 OS=Homo sapiens OX=9606 GN=CKAP5 PE=1 SV=3	225.495	2032	1.92186	0.942503	+	2	27.0694	26.1269
Q14161	GIT2	ARF GTPase-activating protein GIT2 OS=Homo sapiens OX=9606 GN=GIT2 PE=1 SV=2	84.543	759	1.82607	0.868739	+	2	28.1717	27.303
Q14554	PDIA5	Protein disulfide-isomerase A5 OS=Homo sapiens OX=9606 GN=PDIA5 PE=1 SV=1	59.594	519	1.68266	0.750742	+	2	24.9087	24.1579
Q15404	RSU1	Ras suppressor protein 1 OS=Homo sapiens OX=9606 GN=RSU1 PE=1 SV=3	31.54	277	1.72492	0.786528	+	2	29.9489	29.1624
Q15424	SAFB	Scaffold attachment factor B1 OS=Homo sapiens OX=9606 GN=SAFB PE=1 SV=4	102.642	915	1.9078	0.931906	+	2	30.2147	29.2828
Q15427	SF3B4	Splicing factor 3B subunit 4 OS=Homo sapiens OX=9606 GN=SF3B4 PE=1 SV=1	44.386	424	1.76611	0.820576	+	2	29.409	28.5884
Q15459	SF3A1	Splicing factor 3A subunit 1 OS=Homo sapiens OX=9606 GN=SF3A1 PE=1 SV=1	88.886	793	1.81282	0.858235	+	2	30.0188	29.1605
Q16666	IFI16	Gamma-interferon-inducible protein 16 OS=Homo sapiens OX=9606 GN=IFI16 PE=1 SV=3	88.256	785	7.36542	2.88077	+	2	31.2862	28.4054
Q32MZ4	LRRFIP1	Leucine-rich repeat flightless-interacting protein 1 OS=Homo sapiens OX=9606 GN=LRRFIP1 PE=1 SV=2	89.253	808	2.74828	1.45853	+	2	25.0488	23.5902
Q3KQU3	MAP7D1	MAP7 domain-containing protein 1 OS=Homo sapiens OX=9606 GN=MAP7D1 PE=1 SV=1	92.82	841	7.82064	2.96729	+	2	27.0323	24.065
Q6NZI2	CAVIN1	Caveolae-associated protein 1 OS=Homo sapiens OX=9606 GN=CAVIN1 PE=1 SV=1	43.476	390	1.5234	0.607294	+	2	33.0469	32.4396
Q6P161	MRPL54	39S ribosomal protein L54, mitochondrial OS=Homo sapiens OX=9606 GN=MRPL54 PE=1 SV=1	15.819	138	1.65996	0.731145	+	2	25.6645	24.9334
Q6P1L8	MRPL14	39S ribosomal protein L14, mitochondrial OS=Homo sapiens OX=9606 GN=MRPL14 PE=1 SV=1	15.948	145	1.54202	0.624821	+	2	26.9836	26.3588
Q6P6C2	ALKBH5	RNA demethylase ALKBH5 OS=Homo sapiens OX=9606 GN=ALKBH5 PE=1 SV=2	44.256	394	3.93577	1.97665	+	2	26.9031	24.9265
Q6PKG0	LARP1	La-related protein 1 OS=Homo sapiens OX=9606 GN=LARP1 PE=1 SV=2	123.51	1096	1.71666	0.779601	+	2	28.8663	28.0867
Q86V48	LUZP1	Leucine zipper protein 1 OS=Homo sapiens OX=9606 GN=LUZP1 PE=1 SV=2	120.275	1076	4.75342	2.24897	+	2	27.5516	25.3027
Q8IUF8	RIOX2	Ribosomal oxygenase 2 OS=Homo sapiens OX=9606 GN=RIOX2 PE=1 SV=1	52.8	465	1.82296	0.866286	+	2	28.0247	27.1585
Q8N684	CPSF7	Cleavage and polyadenylation specificity factor subunit 7 OS=Homo sapiens OX=9606 GN=CPSF7 PE=1 SV=1	52.05	471	1.87279	0.905192	+	2	27.1716	26.2664
Q8WWY3	PRPF31	U4/U6 small nuclear ribonucleoprotein Prp31 OS=Homo sapiens OX=9606 GN=PRPF31 PE=1 SV=2	55.456	499	1.76163	0.816913	+	2	27.8204	27.0035
Q8WXX5	DNAJC9	DnaJ homolog subfamily C member 9 OS=Homo sapiens OX=9606 GN=DNAJC9 PE=1 SV=1	29.91	260	3.94836	1.98125	+	2	30.4955	28.5143
Q92572	AP3S1	AP-3 complex subunit sigma-1 OS=Homo sapiens OX=9606 GN=AP3S1 PE=1 SV=1	21.732	193	1.94071	0.956584	+	2	29.379	28.4224
Q92743	HTRA1	Serine protease HTRA1 OS=Homo sapiens OX=9606 GN=HTRA1 PE=1 SV=1	51.287	480	1.63289	0.707428	+	2	27.0344	26.327
Q92974	ARHGEF2	Rho guanine nucleotide exchange factor 2 OS=Homo sapiens OX=9606 GN=ARHGEF2 PE=1 SV=4	111.543	986	2.59279	1.37451	+	2	26.9876	25.6131
Q96AG4	LRRC59	Leucine-rich repeat-containing protein 59 OS=Homo sapiens OX=9606 GN=LRRC59 PE=1 SV=1	34.93	307	1.5602	0.641735	+	2	33.713	33.0713
Q96DA6	DNAJC19	Mitochondrial import inner membrane translocase subunit TIM14 OS=Homo sapiens OX=9606 GN=DNAJC19 PE=1 SV=3	12.499	116	3.8269	1.93618	+	2	24.9813	23.0452
Q96F86	EDC3	Enhancer of mRNA-decapping protein 3 OS=Homo sapiens OX=9606 GN=EDC3 PE=1 SV=1	56.078	508	1.91946	0.940704	+	2	27.4352	26.4945
Q96HY6	DDRGK1	DDRGK domain-containing protein 1 OS=Homo sapiens OX=9606 GN=DDRGK1 PE=1 SV=2	35.611	314	1.5626	0.643948	+	2	29.104	28.46
Q96K17	BTF3L4	Transcription factor BTF3 homolog 4 OS=Homo sapiens OX=9606 GN=BTF3L4 PE=1 SV=1	17.271	158	1.98742	0.990897	+	2	29.2953	28.3044
Q96RN5	MED15	Mediator of RNA polymerase II transcription subunit 15 OS=Homo sapiens OX=9606 GN=MED15 PE=1 SV=2	86.753	788	4.67645	2.22541	+	2	26.4867	24.2613
Q99459	CDC5L	Cell division cycle 5-like protein OS=Homo sapiens OX=9606 GN=CDC5L PE=1 SV=2	92.251	802	2.78804	1.47925	+	2	29.034	27.5548
Q99986	VRK1	Serine/threonine-protein kinase VRK1 OS=Homo sapiens OX=9606 GN=VRK1 PE=1 SV=1	45.476	396	1.58909	0.668205	+	2	29.6321	28.9639
Q9BRP8	PYM1	Partner of Y14 and mago OS=Homo sapiens OX=9606 GN=PYM1 PE=1 SV=1	22.656	204	1.85449	0.89102	+	2	25.5426	24.6516
Q9BTT4	MED10	Mediator of RNA polymerase II transcription subunit 10 OS=Homo sapiens OX=9606 GN=MED10 PE=1 SV=1	15.688	135	1.89701	0.923727	+	2	26.1833	25.2596
Q9BUF5	TUBB6	Tubulin beta-6 chain OS=Homo sapiens OX=9606 GN=TUBB6 PE=1 SV=1	49.857	446	2.00375	1.0027	+	2	30.6704	29.6677
Q9BZK3	NACA4P	Putative nascent polypeptide-associated complex subunit alpha-like protein OS=Homo sapiens OX=9606 GN=NACA4P PE=5 SV=1	23.306	213	1.67634	0.745312	+	2	23.2778	22.5325
Q9BZL4	PPP1R12C	Protein phosphatase 1 regulatory subunit 12C OS=Homo sapiens OX=9606 GN=PPP1R12C PE=1 SV=1	84.881	782	2.6739	1.41895	+	2	27.2795	25.8606
Q9H1I8	ASCC2	Activating signal cointegrator 1 complex subunit 2 OS=Homo sapiens OX=9606 GN=ASCC2 PE=1 SV=3	86.36	757	2.81983	1.49561	+	2	24.6409	23.1453
Q9H307	PNN	Pinin OS=Homo sapiens OX=9606 GN=PNN PE=1 SV=5	81.628	717	6.18239	2.62816	+	2	27.6873	25.0592
Q9NR31	SAR1A	GTP-binding protein SAR1a OS=Homo sapiens OX=9606 GN=SAR1A PE=1 SV=1	22.367	198	1.73961	0.798767	+	2	26.3762	25.5774
Q9NSU2	TREX1	Three-prime repair exonuclease 1 OS=Homo sapiens OX=9606 GN=TREX1 PE=1 SV=2	33.212	314	2.02739	1.01963	+	2	28.8416	27.822
Q9NUQ6	SPATS2L	SPATS2-like protein OS=Homo sapiens OX=9606 GN=SPATS2L PE=1 SV=2	61.729	558	4.25966	2.09074	+	2	25.3124	23.2217
Q9NX70	MED29	Mediator of RNA polymerase II transcription subunit 29 OS=Homo sapiens OX=9606 GN=MED29 PE=1 SV=1	21.073	200	1.60325	0.680996	+	2	26.5388	25.8578
Q9NYL9	TMOD3	Tropomodulin-3 OS=Homo sapiens OX=9606 GN=TMOD3 PE=1 SV=1	39.595	352	17.3335	4.11549	+	2	29.6924	25.5769
Q9P0K7	RAI14	Ankycorbin OS=Homo sapiens OX=9606 GN=RAI14 PE=1 SV=2	110.041	980	4.27067	2.09446	+	2	29.3679	27.2735
Q9P2N5	RBM27	RNA-binding protein 27 OS=Homo sapiens OX=9606 GN=RBM27 PE=1 SV=2	118.718	1060	2.04263	1.03043	+	2	25.038	24.0076
Q9UI30	TRMT112	Multifunctional methyltransferase subunit TRM112-like protein OS=Homo sapiens OX=9606 GN=TRMT112 PE=1 SV=1	14.199	125	5.03175	2.33106	+	2	25.4112	23.0801
Q9UNF0	PACSIN2	Protein kinase C and casein kinase substrate in neurons protein 2 OS=Homo sapiens OX=9606 GN=PACSIN2 PE=1 SV=2	55.739	486	1.73406	0.794154	+	2	28.4845	27.6904
Q9UNP9	PPIE	Peptidyl-prolyl cis-trans isomerase E OS=Homo sapiens OX=9606 GN=PPIE PE=1 SV=1	33.431	301	2.51599	1.33112	+	2	25.5142	24.1831
Q9UQB8	BAIAP2	Brain-specific angiogenesis inhibitor 1-associated protein 2 OS=Homo sapiens OX=9606 GN=BAIAP2 PE=1 SV=1	60.868	552	3.26844	1.7086	+	2	27.9383	26.2297
Q9Y2U8	LEMD3	Inner nuclear membrane protein Man1 OS=Homo sapiens OX=9606 GN=LEMD3 PE=1 SV=2	99.997	911	2.2064	1.1417	+	2	25.2822	24.1405
Q9Y2W2	WBP11	WW domain-binding protein 11 OS=Homo sapiens OX=9606 GN=WBP11 PE=1 SV=1	69.998	641	2.83969	1.50573	+	2	26.3128	24.8071
Q9Y3B4	SF3B6	Splicing factor 3B subunit 6 OS=Homo sapiens OX=9606 GN=SF3B6 PE=1 SV=1	14.585	125	1.50867	0.593275	+	2	26.4834	25.8901
Q9Y5B9	SUPT16H	FACT complex subunit SPT16 OS=Homo sapiens OX=9606 GN=SUPT16H PE=1 SV=1	119.914	1047	1.71785	0.780602	+	2	25.7811	25.0005
Q9Y5X1	SNX9	Sorting nexin-9 OS=Homo sapiens OX=9606 GN=SNX9 PE=1 SV=1	66.592	595	4.53313	2.18051	+	2	26.7308	24.5503
V9GYN7	DNAJB12	DnaJ homolog subfamily B member 12 (Fragment) OS=Homo sapiens OX=9606 GN=DNAJB12 PE=1 SV=1	31.231	276	2.85989	1.51596	+	2	26.4583	24.9423
A0A087WY03	SREK1	Splicing regulatory glutamine/lysine-rich protein 1 OS=Homo sapiens OX=9606 GN=SREK1 PE=1 SV=1	10.713	100	3.11561	1.63951	+	1	23.1267	21.4872
A0A087WY61	NUMA1	Nuclear mitotic apparatus protein 1 OS=Homo sapiens OX=9606 GN=NUMA1 PE=1 SV=1	236.162	2099	22.9927	4.5231	+	1	26.447	21.9239
A0A0A0MQV6	FGF2	Fibroblast growth factor OS=Homo sapiens OX=9606 GN=FGF2 PE=1 SV=1	30.752	288	19.9598	4.31902	+	1	27.7069	23.3879
A0A0B4J2F8	POLR2J3	DNA-directed RNA polymerase II subunit RPB11-b2 OS=Homo sapiens OX=9606 GN=POLR2J3 PE=3 SV=1	13.074	115	5.04173	2.33392	+	1	24.9063	22.5724
A0A0C4DGA6	HLTF	Helicase-like transcription factor OS=Homo sapiens OX=9606 GN=HLTF PE=1 SV=1	113.858	1008	11.4763	3.52059	+	1	26.6581	23.1375
A0A0D9SFI6	FHL1	Four and a half LIM domains protein 1 (Fragment) OS=Homo sapiens OX=9606 GN=FHL1 PE=1 SV=1	16.824	147	2.46045	1.29892	+	1	23.8832	22.5843
A0A1W2PPE5	MRPL9	39S ribosomal protein L9, mitochondrial (Fragment) OS=Homo sapiens OX=9606 GN=MRPL9 PE=1 SV=1	9.797	87	2.88332	1.52773	+	1	25.0757	23.5479
A0A494C1M5	CRYBG1	Beta/gamma crystallin domain-containing protein 1 (Fragment) OS=Homo sapiens OX=9606 GN=CRYBG1 PE=1 SV=1	61.543	587	2.74507	1.45684	+	1	25.2256	23.7688
A0A5K1VW64	APTX	Aprataxin OS=Homo sapiens OX=9606 GN=APTX PE=1 SV=1	31.265	270	5.33827	2.41637	+	1	25.4218	23.0054
B3KTM8	MORF4L1	Mortality factor 4-like protein 1 OS=Homo sapiens OX=9606 GN=MORF4L1 PE=1 SV=1	40.029	348	5.77587	2.53004	+	1	24.7004	22.1704
E3W994	CLASP2	CLIP-associating protein 2 OS=Homo sapiens OX=9606 GN=CLASP2 PE=1 SV=2	138.864	1273	3.47937	1.79883	+	1	25.3654	23.5666
E9PGW7	MED22	Mediator complex subunit 22 (Fragment) OS=Homo sapiens OX=9606 GN=MED22 PE=1 SV=1	12.854	111	6.48073	2.69616	+	1	25.7741	23.0779
E9PJ60	DDX20	Probable ATP-dependent RNA helicase DDX20 OS=Homo sapiens OX=9606 GN=DDX20 PE=1 SV=1	49.375	432	3.03245	1.60048	+	1	24.3961	22.7956
E9PKP7	UBTF	Nucleolar transcription factor 1 OS=Homo sapiens OX=9606 GN=UBTF PE=1 SV=1	87.436	745	35.1503	5.13546	+	1	28.1316	22.9962
F5GYL4	TCP1	T-complex protein 1 subunit alpha OS=Homo sapiens OX=9606 GN=TCP1 PE=1 SV=1	7.007	65	1.53164	0.615074	+	1	23.4961	22.8811
F6RJM5	RPS6KC1	Non-specific serine/threonine protein kinase OS=Homo sapiens OX=9606 GN=RPS6KC1 PE=1 SV=1	97.873	885	36.2462	5.17976	+	1	27.0131	21.8333
F8VQ14	CCT2	CCT-beta OS=Homo sapiens OX=9606 GN=CCT2 PE=1 SV=1	44.813	416	6.28093	2.65098	+	1	25.025	22.374
G3V2N3	PRRX1	Paired mesoderm homeobox protein 1 OS=Homo sapiens OX=9606 GN=PRRX1 PE=1 SV=1	22.557	200	2.64441	1.40295	+	1	25.1512	23.7482
H0YAT2	MRPS28	28S ribosomal protein S28, mitochondrial (Fragment) OS=Homo sapiens OX=9606 GN=MRPS28 PE=1 SV=1	15.902	143	13.9164	3.79872	+	1	26.5932	22.7945
H0YGZ3	TNC	Tenascin (Fragment) OS=Homo sapiens OX=9606 GN=TNC PE=1 SV=1	67.105	615	1.92466	0.944602	+	1	23.1251	22.1805
K7EML3	SHFL	Shiftless antiviral inhibitor of ribosomal frameshifting protein (Fragment) OS=Homo sapiens OX=9606 GN=SHFL PE=1 SV=1	8.125	71	2.89367	1.5329	+	1	24.4885	22.9556
K7EQ03	RBM42	RNA-binding motif protein 42 OS=Homo sapiens OX=9606 GN=RBM42 PE=1 SV=1	44.638	426	3.46752	1.7939	+	1	24.5015	22.7076
L0R8F8	MIEF1	MIEF1 upstream open reading frame protein OS=Homo sapiens OX=9606 GN=MIEF1 PE=1 SV=1	8.445	70	9.6151	3.2653	+	1	25.4895	22.2242
M0QXB4	COPE	Coatomer subunit epsilon OS=Homo sapiens OX=9606 GN=COPE PE=1 SV=1	36.924	331	7.59384	2.92483	+	1	26.9287	24.0039
O00139	KIF2A	Kinesin-like protein KIF2A OS=Homo sapiens OX=9606 GN=KIF2A PE=1 SV=3	79.955	706	4.2644	2.09234	+	1	25.7249	23.6326
O43513	MED7	Mediator of RNA polymerase II transcription subunit 7 OS=Homo sapiens OX=9606 GN=MED7 PE=1 SV=1	27.245	233	4.34981	2.12095	+	1	25.311	23.19
O43663	PRC1	Protein regulator of cytokinesis 1 OS=Homo sapiens OX=9606 GN=PRC1 PE=1 SV=2	71.607	620	8.00599	3.00108	+	1	25.8374	22.8364
O43707	ACTN4	Alpha-actinin-4 OS=Homo sapiens OX=9606 GN=ACTN4 PE=1 SV=2	104.854	911	3.55189	1.82859	+	1	25.4815	23.6529
O43815	STRN	Striatin OS=Homo sapiens OX=9606 GN=STRN PE=1 SV=4	86.132	780	5.70094	2.5112	+	1	24.2853	21.7741
O43854	EDIL3	EGF-like repeat and discoidin I-like domain-containing protein 3 OS=Homo sapiens OX=9606 GN=EDIL3 PE=1 SV=1	53.765	480	2.56498	1.35895	+	1	24.4947	23.1358
O60828	PQBP1	Polyglutamine-binding protein 1 OS=Homo sapiens OX=9606 GN=PQBP1 PE=1 SV=1	30.472	265	7.40729	2.88895	+	1	26.3231	23.4341
O94804	STK10	Serine/threonine-protein kinase 10 OS=Homo sapiens OX=9606 GN=STK10 PE=1 SV=1	112.135	968	1.73225	0.792651	+	1	23.2679	22.4752
O94842	TOX4	TOX high mobility group box family member 4 OS=Homo sapiens OX=9606 GN=TOX4 PE=1 SV=1	66.195	621	12.9999	3.70043	+	1	26.6895	22.9891
P05161	ISG15	Ubiquitin-like protein ISG15 OS=Homo sapiens OX=9606 GN=ISG15 PE=1 SV=5	17.888	165	5.63868	2.49536	+	1	25.8494	23.3541
P08621	SNRNP70	U1 small nuclear ribonucleoprotein 70 kDa OS=Homo sapiens OX=9606 GN=SNRNP70 PE=1 SV=2	51.557	437	47.5816	5.57233	+	1	26.5074	20.9351
P0DMV9	HSPA1B	Heat shock 70 kDa protein 1B OS=Homo sapiens OX=9606 GN=HSPA1B PE=1 SV=1	70.052	641	13.4286	3.74723	+	1	26.2291	22.4819
P14649	MYL6B	Myosin light chain 6B OS=Homo sapiens OX=9606 GN=MYL6B PE=1 SV=1	22.764	208	21.162	4.40341	+	1	27.6312	23.2278
P16403	H1-2	Histone H1.2 OS=Homo sapiens OX=9606 GN=H1-2 PE=1 SV=2	21.365	213	6.71616	2.74764	+	1	25.1329	22.3853
P21980	TGM2	Protein-glutamine gamma-glutamyltransferase 2 OS=Homo sapiens OX=9606 GN=TGM2 PE=1 SV=2	77.329	687	3.97505	1.99097	+	1	25.0225	23.0316
P23511	NFYA	Nuclear transcription factor Y subunit alpha OS=Homo sapiens OX=9606 GN=NFYA PE=1 SV=2	36.877	347	4.44986	2.15376	+	1	24.74	22.5862
P35249	RFC4	Replication factor C subunit 4 OS=Homo sapiens OX=9606 GN=RFC4 PE=1 SV=2	39.682	363	78.5742	6.29598	+	1	28.5724	22.2764
P36578	RPL4	60S ribosomal protein L4 OS=Homo sapiens OX=9606 GN=RPL4 PE=1 SV=5	47.697	427	15.8727	3.98848	+	1	27.0216	23.0331
P39748	FEN1	Flap endonuclease 1 OS=Homo sapiens OX=9606 GN=FEN1 PE=1 SV=1	42.593	380	12.2584	3.6157	+	1	26.4535	22.8378
P46087	NOP2	Probable 28S rRNA (cytosine(4447)-C(5))-methyltransferase OS=Homo sapiens OX=9606 GN=NOP2 PE=1 SV=2	89.302	812	5.42117	2.4386	+	1	24.2106	21.772
P47755	CAPZA2	F-actin-capping protein subunit alpha-2 OS=Homo sapiens OX=9606 GN=CAPZA2 PE=1 SV=3	32.949	286	45.9538	5.52211	+	1	28.0861	22.564
P48681	NES	Nestin OS=Homo sapiens OX=9606 GN=NES PE=1 SV=2	177.439	1621	15.2463	3.93039	+	1	25.4875	21.5571
P49750	YLPM1	YLP motif-containing protein 1 OS=Homo sapiens OX=9606 GN=YLPM1 PE=1 SV=4	241.645	2146	3.57152	1.83654	+	1	24.3361	22.4995
P55209	NAP1L1	Nucleosome assembly protein 1-like 1 OS=Homo sapiens OX=9606 GN=NAP1L1 PE=1 SV=1	45.374	391	19.8737	4.31279	+	1	26.5822	22.2694
P61158	ACTR3	Actin-related protein 3 OS=Homo sapiens OX=9606 GN=ACTR3 PE=1 SV=3	47.371	418	50.9739	5.67169	+	1	28.5616	22.8899
P61160	ACTR2	Actin-related protein 2 OS=Homo sapiens OX=9606 GN=ACTR2 PE=1 SV=1	44.761	394	1.77685	0.82932	+	1	25.1981	24.3688
P61204	ARF3	ADP-ribosylation factor 3 OS=Homo sapiens OX=9606 GN=ARF3 PE=1 SV=2	20.601	181	2.76607	1.46784	+	1	25.1724	23.7045
P62851	RPS25	40S ribosomal protein S25 OS=Homo sapiens OX=9606 GN=RPS25 PE=1 SV=1	13.742	125	31.6719	4.98513	+	1	26.5972	21.6121
P62857	RPS28	40S ribosomal protein S28 OS=Homo sapiens OX=9606 GN=RPS28 PE=1 SV=1	7.841	69	23.8031	4.57308	+	1	27.4348	22.8617
P62875	POLR2L	DNA-directed RNA polymerases I, II, and III subunit RPABC5 OS=Homo sapiens OX=9606 GN=POLR2L PE=1 SV=1	7.645	67	6.40504	2.67921	+	1	24.4686	21.7893
P62906	RPL10A	60S ribosomal protein L10a OS=Homo sapiens OX=9606 GN=RPL10A PE=1 SV=2	24.831	217	3.03137	1.59997	+	1	25.2518	23.6518
P62917	RPL8	60S ribosomal protein L8 OS=Homo sapiens OX=9606 GN=RPL8 PE=1 SV=2	28.025	257	4.81854	2.2686	+	1	23.5981	21.3295
P63000	RAC1	Ras-related C3 botulinum toxin substrate 1 OS=Homo sapiens OX=9606 GN=RAC1 PE=1 SV=1	21.45	192	5.98229	2.5807	+	1	25.3418	22.7611
P68133	ACTA1	Actin, alpha skeletal muscle OS=Homo sapiens OX=9606 GN=ACTA1 PE=1 SV=1	42.051	377	6.85227	2.77658	+	1	24.7064	21.9298
Q00403	GTF2B	Transcription initiation factor IIB OS=Homo sapiens OX=9606 GN=GTF2B PE=1 SV=1	34.833	316	3.43468	1.78018	+	1	25.0694	23.2893
Q02878	RPL6	60S ribosomal protein L6 OS=Homo sapiens OX=9606 GN=RPL6 PE=1 SV=3	32.728	288	4.35111	2.12138	+	1	23.9703	21.8489
Q03111	MLLT1	Protein ENL OS=Homo sapiens OX=9606 GN=MLLT1 PE=1 SV=2	62.056	559	3.83617	1.93967	+	1	25.01	23.0703
Q08379	GOLGA2	Golgin subfamily A member 2 OS=Homo sapiens OX=9606 GN=GOLGA2 PE=1 SV=3	113.086	1002	29.142	4.86503	+	1	27.1343	22.2692
Q13573	SNW1	SNW domain-containing protein 1 OS=Homo sapiens OX=9606 GN=SNW1 PE=1 SV=1	61.494	536	10.7038	3.42005	+	1	26.4551	23.0351
Q14151	SAFB2	Scaffold attachment factor B2 OS=Homo sapiens OX=9606 GN=SAFB2 PE=1 SV=1	107.473	953	6.77899	2.76107	+	1	26.8609	24.0998
Q14644	RASA3	Ras GTPase-activating protein 3 OS=Homo sapiens OX=9606 GN=RASA3 PE=1 SV=3	95.699	834	8.36311	3.06404	+	1	25.3356	22.2715
Q15642	TRIP10	Cdc42-interacting protein 4 OS=Homo sapiens OX=9606 GN=TRIP10 PE=1 SV=3	68.352	601	2.73653	1.45235	+	1	23.3898	21.9374
Q17RN3	FAM98C	Protein FAM98C OS=Homo sapiens OX=9606 GN=FAM98C PE=2 SV=1	37.329	349	9.63972	3.26899	+	1	25.9685	22.6995
Q5H907	MAGED2	Melanoma antigen family D, 2, isoform CRA_d OS=Homo sapiens OX=9606 GN=MAGED2 PE=1 SV=1	55.796	521	3.3939	1.76294	+	1	24.9213	23.1584
Q5JR07	RHOC	Rho-related GTP-binding protein RhoC (Fragment) OS=Homo sapiens OX=9606 GN=RHOC PE=1 SV=1	14.384	127	1.94957	0.963157	+	1	23.4547	22.4915
Q5JRI1	SRSF10	Serine/arginine-rich-splicing factor 10 OS=Homo sapiens OX=9606 GN=SRSF10 PE=1 SV=1	20.913	172	3.61008	1.85203	+	1	24.4132	22.5612
Q5JWQ6	NRP1	Neuropilin OS=Homo sapiens OX=9606 GN=NRP1 PE=1 SV=1	81.99	735	2.73133	1.4496	+	1	24.9473	23.4977
Q5TBP9	LSM14B	Protein LSM14 homolog B (Fragment) OS=Homo sapiens OX=9606 GN=LSM14B PE=1 SV=1	26.716	248	10.9872	3.45776	+	1	25.2603	21.8025
Q6ZMU1	C3P1	Putative protein C3P1 OS=Homo sapiens OX=9606 GN=C3P1 PE=5 SV=3	40.197	363	2.89911	1.53561	+	1	25.8706	24.335
Q7Z406	MYH14	Myosin-14 OS=Homo sapiens OX=9606 GN=MYH14 PE=1 SV=2	227.871	1995	11.27	3.49442	+	1	25.57	22.0756
Q8IV48	ERI1	3'-5' exoribonuclease 1 OS=Homo sapiens OX=9606 GN=ERI1 PE=1 SV=3	40.064	349	14.9161	3.8988	+	1	27.3465	23.4478
Q8N5L8	RPP25L	Ribonuclease P protein subunit p25-like protein OS=Homo sapiens OX=9606 GN=RPP25L PE=1 SV=1	17.631	163	1.88437	0.914079	+	1	24.7154	23.8013
Q8TBX8	PIP4K2C	Phosphatidylinositol 5-phosphate 4-kinase type-2 gamma OS=Homo sapiens OX=9606 GN=PIP4K2C PE=1 SV=3	47.3	421	40.5163	5.34043	+	1	28.7946	23.4542
Q92665	MRPS31	28S ribosomal protein S31, mitochondrial OS=Homo sapiens OX=9606 GN=MRPS31 PE=1 SV=3	45.318	395	2.68408	1.42443	+	1	24.374	22.9496
Q96DI7	SNRNP40	U5 small nuclear ribonucleoprotein 40 kDa protein OS=Homo sapiens OX=9606 GN=SNRNP40 PE=1 SV=1	39.311	357	4.49676	2.16889	+	1	24.6809	22.5121
Q96EH3	MALSU1	Mitochondrial assembly of ribosomal large subunit protein 1 OS=Homo sapiens OX=9606 GN=MALSU1 PE=1 SV=1	26.17	234	23.4412	4.55097	+	1	26.5558	22.0048
Q96HR3	MED30	Mediator of RNA polymerase II transcription subunit 30 OS=Homo sapiens OX=9606 GN=MED30 PE=1 SV=1	20.277	178	3.55271	1.82892	+	1	25.2314	23.4024
Q96JB1	DNAH8	Dynein heavy chain 8, axonemal OS=Homo sapiens OX=9606 GN=DNAH8 PE=1 SV=2	514.664	4490	7.29927	2.86775	+	1	24.9422	22.0744
Q96ST2	IWS1	Protein IWS1 homolog OS=Homo sapiens OX=9606 GN=IWS1 PE=1 SV=2	91.955	819	3.5674	1.83487	+	1	25.1365	23.3016
Q96T88	UHRF1	E3 ubiquitin-protein ligase UHRF1 OS=Homo sapiens OX=9606 GN=UHRF1 PE=1 SV=1	89.814	793	42.6588	5.41477	+	1	27.9709	22.5561
Q96TC7	RMDN3	Regulator of microtubule dynamics protein 3 OS=Homo sapiens OX=9606 GN=RMDN3 PE=1 SV=2	52.118	470	6.04608	2.596	+	1	23.5153	20.9193
Q9BPX5	ARPC5L	Actin-related protein 2/3 complex subunit 5-like protein OS=Homo sapiens OX=9606 GN=ARPC5L PE=1 SV=1	16.941	153	15.4946	3.9537	+	1	26.1984	22.2447
Q9BVA1	TUBB2B	Tubulin beta-2B chain OS=Homo sapiens OX=9606 GN=TUBB2B PE=1 SV=1	49.953	445	11.469	3.51967	+	1	26.1122	22.5925
Q9H204	MED28	Mediator of RNA polymerase II transcription subunit 28 OS=Homo sapiens OX=9606 GN=MED28 PE=1 SV=1	19.52	178	28.2124	4.81826	+	1	27.1158	22.2976
Q9H944	MED20	Mediator of RNA polymerase II transcription subunit 20 OS=Homo sapiens OX=9606 GN=MED20 PE=1 SV=1	23.222	212	7.60644	2.92722	+	1	24.5993	21.6721
Q9HAN9	NMNAT1	Nicotinamide/nicotinic acid mononucleotide adenylyltransferase 1 OS=Homo sapiens OX=9606 GN=NMNAT1 PE=1 SV=1	31.932	279	5.58126	2.48059	+	1	26.2527	23.7721
Q9HD33	MRPL47	39S ribosomal protein L47, mitochondrial OS=Homo sapiens OX=9606 GN=MRPL47 PE=1 SV=2	29.45	250	2.00205	1.00148	+	1	24.356	23.3545
Q9NXX6	NSMCE4A	Non-structural maintenance of chromosomes element 4 homolog A OS=Homo sapiens OX=9606 GN=NSMCE4A PE=1 SV=2	44.301	385	6.80339	2.76625	+	1	26.84	24.0738
Q9NYF8	BCLAF1	Bcl-2-associated transcription factor 1 OS=Homo sapiens OX=9606 GN=BCLAF1 PE=1 SV=2	106.122	920	7.4466	2.89658	+	1	25.9657	23.0691
Q9NZI7	UBP1	Upstream-binding protein 1 OS=Homo sapiens OX=9606 GN=UBP1 PE=1 SV=1	60.491	540	9.7319	3.28272	+	1	25.8668	22.5841
Q9NZR1	TMOD2	Tropomodulin-2 OS=Homo sapiens OX=9606 GN=TMOD2 PE=1 SV=1	39.595	351	13.8629	3.79316	+	1	26.7362	22.9431
Q9P0L0	VAPA	Vesicle-associated membrane protein-associated protein A OS=Homo sapiens OX=9606 GN=VAPA PE=1 SV=3	27.893	249	3.76648	1.91322	+	1	25.8098	23.8966
Q9UBP9	GULP1	PTB domain-containing engulfment adapter protein 1 OS=Homo sapiens OX=9606 GN=GULP1 PE=1 SV=1	34.49	304	7.16804	2.84158	+	1	25.0408	22.1992
Q9UDT6	CLIP2	CAP-Gly domain-containing linker protein 2 OS=Homo sapiens OX=9606 GN=CLIP2 PE=1 SV=1	115.837	1046	14.0277	3.81021	+	1	27.439	23.6288
Q9UER7	DAXX	Death domain-associated protein 6 OS=Homo sapiens OX=9606 GN=DAXX PE=1 SV=2	81.373	740	17.3476	4.11666	+	1	27.0772	22.9606
Q9UHV7	MED13	Mediator of RNA polymerase II transcription subunit 13 OS=Homo sapiens OX=9606 GN=MED13 PE=1 SV=3	239.297	2174	3.58724	1.84288	+	1	25.3585	23.5156
Q9UKK6	NXT1	NTF2-related export protein 1 OS=Homo sapiens OX=9606 GN=NXT1 PE=1 SV=1	15.847	140	7.47273	2.90164	+	1	25.5032	22.6016
Q9ULV4	CORO1C	Coronin-1C OS=Homo sapiens OX=9606 GN=CORO1C PE=1 SV=1	53.249	474	6.34047	2.66459	+	1	24.9666	22.302
Q9Y3C1	NOP16	Nucleolar protein 16 OS=Homo sapiens OX=9606 GN=NOP16 PE=1 SV=2	21.188	178	8.57424	3.10001	+	1	24.5395	21.4395
Q9Y3C6	PPIL1	Peptidyl-prolyl cis-trans isomerase-like 1 OS=Homo sapiens OX=9606 GN=PPIL1 PE=1 SV=1	18.237	166	5.06588	2.34081	+	1	26.2623	23.9215
Q9Y3C7	MED31	Mediator of RNA polymerase II transcription subunit 31 OS=Homo sapiens OX=9606 GN=MED31 PE=1 SV=1	15.805	131	5.96724	2.57706	+	1	25.4513	22.8742
Q9Y3E1	HDGFL3	Hepatoma-derived growth factor-related protein 3 OS=Homo sapiens OX=9606 GN=HDGFL3 PE=1 SV=1	22.62	203	9.79272	3.29171	+	1	25.6972	22.4055
Q9Y3U8	RPL36	60S ribosomal protein L36 OS=Homo sapiens OX=9606 GN=RPL36 PE=1 SV=3	12.254	105	3.70812	1.89069	+	1	24.3699	22.4792
Q9Y5S2	CDC42BPB	Serine/threonine-protein kinase MRCK beta OS=Homo sapiens OX=9606 GN=CDC42BPB PE=1 SV=2	194.315	1711	5.46729	2.45083	+	1	24.7245	22.2737
Q9Y5S9	RBM8A	RNA-binding protein 8A OS=Homo sapiens OX=9606 GN=RBM8A PE=1 SV=1	19.889	174	2.80163	1.48627	+	1	24.4769	22.9906
R4GN19	RPL36A	60S ribosomal protein L36a OS=Homo sapiens OX=9606 GN=RPL36A PE=1 SV=1	2.932	25	4.27154	2.09476	+	1	23.5705	21.4757
R4GNH9	EXOSC1	Exosome complex component CSL4 OS=Homo sapiens OX=9606 GN=EXOSC1 PE=1 SV=1	15.105	139	23.8089	4.57343	+	1	26.3227	21.7493
U3KQK0	H2BC15	Histone H2B OS=Homo sapiens OX=9606 GN=H2BC15 PE=1 SV=1	18.804	166	4.83001	2.27203	+	1	26.9747	24.7026
A0A024R4E5	HDLBP	High density lipoprotein binding protein (Vigilin), isoform CRA_a OS=Homo sapiens OX=9606 GN=HDLBP PE=1 SV=1	141.44	1268	0.0139049	-6.16826	-	2	23.8611	30.0293
A0A087WU03	HNRNPDL	Heterogeneous nuclear ribonucleoprotein D-like OS=Homo sapiens OX=9606 GN=HNRNPDL PE=1 SV=1	6.722	57	0.147036	-2.76576	-	2	26.8425	29.6083
A0A087WUK2	HNRNPDL	Heterogeneous nuclear ribonucleoprotein D-like OS=Homo sapiens OX=9606 GN=HNRNPDL PE=1 SV=1	40.04	363	0.197889	-2.33724	-	2	30.0083	32.3455
A0A087WVZ9	POLR2E	DNA-directed RNA polymerase II subunit E OS=Homo sapiens OX=9606 GN=POLR2E PE=1 SV=1	21.46	184	0.652764	-0.615368	-	2	25.0365	25.6519
A0A087X0X3	HNRNPM	Heterogeneous nuclear ribonucleoprotein M OS=Homo sapiens OX=9606 GN=HNRNPM PE=1 SV=1	77.57	730	0.0195725	-5.67503	-	2	26.2299	31.9049
A0A0A0MQU1	INF2	Inverted formin-2 (Fragment) OS=Homo sapiens OX=9606 GN=INF2 PE=1 SV=1	78.826	717	0.568208	-0.81551	-	2	22.6568	23.4723
A0A0A0MRE1	EXOC7	Exocyst complex component 7 (Fragment) OS=Homo sapiens OX=9606 GN=EXOC7 PE=1 SV=1	70.312	617	0.520628	-0.941676	-	2	24.5899	25.5316
A0A0A0MSK5	TOR1AIP1	Torsin-1A-interacting protein 1 OS=Homo sapiens OX=9606 GN=TOR1AIP1 PE=1 SV=1	52.406	462	0.275429	-1.86025	-	2	23.1091	24.9693
A0A1B0GV93	HSD17B12	Very-long-chain 3-oxoacyl-CoA reductase OS=Homo sapiens OX=9606 GN=HSD17B12 PE=1 SV=1	30.362	276	0.606052	-0.722486	-	2	25.0889	25.8114
A0A1W2PPS1	HNRNPU	Heterogeneous nuclear ribonucleoprotein U OS=Homo sapiens OX=9606 GN=HNRNPU PE=1 SV=1	88.318	804	0.366713	-1.44728	-	2	28.3398	29.7871
A0A669KB05	CTNND1	Catenin delta-1 OS=Homo sapiens OX=9606 GN=CTNND1 PE=1 SV=1	102.29	915	0.404148	-1.30705	-	2	26.2899	27.5969
B0QY90	EIF3L	Eukaryotic translation initiation factor 3 subunit L OS=Homo sapiens OX=9606 GN=EIF3L PE=1 SV=1	55.162	466	0.250078	-1.99955	-	2	26.0463	28.0459
B0QYK0	EWSR1	RNA-binding protein EWS OS=Homo sapiens OX=9606 GN=EWSR1 PE=1 SV=1	64.929	618	0.641687	-0.640057	-	2	28.2734	28.9135
B7WPG3	HNRNPLL	Heterogeneous nuclear ribonucleoprotein L-like OS=Homo sapiens OX=9606 GN=HNRNPLL PE=1 SV=1	56.451	508	0.153609	-2.70266	-	2	25.1	27.8027
C9JT95	NABP2	SOSS complex subunit B1 (Fragment) OS=Homo sapiens OX=9606 GN=NABP2 PE=1 SV=1	15.571	144	0.524829	-0.930081	-	2	24.5487	25.4788
D6R938	CAMK2D	Calcium/calmodulin-dependent protein kinase OS=Homo sapiens OX=9606 GN=CAMK2D PE=1 SV=1	56.298	498	0.452179	-1.14504	-	2	28.2013	29.3463
D6RDG3	BTF3	Transcription factor BTF3 (Fragment) OS=Homo sapiens OX=9606 GN=BTF3 PE=1 SV=3	11.802	109	0.558836	-0.839503	-	2	23.6636	24.5031
E9PPQ4	FTH1	Ferritin (Fragment) OS=Homo sapiens OX=9606 GN=FTH1 PE=1 SV=1	6.664	58	0.493072	-1.02013	-	2	25.3611	26.3812
G8JLD3	ERC1	ELKS/Rab6-interacting/CAST family member 1 OS=Homo sapiens OX=9606 GN=ERC1 PE=1 SV=1	124.82	1086	0.283443	-1.81887	-	2	24.3828	26.2016
H0YA96	HNRNPD	Heterogeneous nuclear ribonucleoprotein D0 (Fragment) OS=Homo sapiens OX=9606 GN=HNRNPD PE=1 SV=1	23.923	210	0.435528	-1.19916	-	2	32.9262	34.1254
H3BP71	RNF40	E3 ubiquitin protein ligase OS=Homo sapiens OX=9606 GN=RNF40 PE=1 SV=2	109.049	961	0.550231	-0.86189	-	2	23.9373	24.7992
H7BXS3	PIP4K2A	Phosphatidylinositol 5-phosphate 4-kinase type-2 alpha OS=Homo sapiens OX=9606 GN=PIP4K2A PE=1 SV=1	30.127	266	0.21642	-2.20809	-	2	26.2206	28.4287
J3QL05	SRSF2	Serine/arginine-rich splicing factor 2 (Fragment) OS=Homo sapiens OX=9606 GN=SRSF2 PE=1 SV=1	15.156	130	0.610239	-0.712555	-	2	27.9558	28.6684
K7EIG7	MYO1D	Unconventional myosin-Id OS=Homo sapiens OX=9606 GN=MYO1D PE=1 SV=1	106.006	918	0.0565863	-4.1434	-	2	28.733	32.8764
K7EQ55	DAZAP1	DAZ-associated protein 1 OS=Homo sapiens OX=9606 GN=DAZAP1 PE=1 SV=2	43.312	406	0.0115377	-6.4375	-	2	23.8172	30.2547
M0QZ21	AP2S1	AP complex subunit sigma OS=Homo sapiens OX=9606 GN=AP2S1 PE=1 SV=1	14.557	122	0.1357	-2.88151	-	2	23.2362	26.1177
M0R0C3	TIMM50	Mitochondrial import inner membrane translocase subunit TIM50 (Fragment) OS=Homo sapiens OX=9606 GN=TIMM50 PE=1 SV=1	11.978	104	0.337473	-1.56716	-	2	23.8924	25.4595
O00425	IGF2BP3	Insulin-like growth factor 2 mRNA-binding protein 3 OS=Homo sapiens OX=9606 GN=IGF2BP3 PE=1 SV=2	63.705	579	0.177073	-2.49759	-	2	28.7778	31.2754
O15371	EIF3D	Eukaryotic translation initiation factor 3 subunit D OS=Homo sapiens OX=9606 GN=EIF3D PE=1 SV=1	63.973	548	0.371366	-1.42909	-	2	25.4673	26.8964
O15372	EIF3H	Eukaryotic translation initiation factor 3 subunit H OS=Homo sapiens OX=9606 GN=EIF3H PE=1 SV=1	39.93	352	0.204121	-2.2925	-	2	24.7659	27.0584
O43684	BUB3	Mitotic checkpoint protein BUB3 OS=Homo sapiens OX=9606 GN=BUB3 PE=1 SV=1	37.155	328	0.624487	-0.679258	-	2	27.7259	28.4051
O75477	ERLIN1	Erlin-1 OS=Homo sapiens OX=9606 GN=ERLIN1 PE=1 SV=2	39.171	348	0.470847	-1.08667	-	2	24.1691	25.2558
O75643	SNRNP200	U5 small nuclear ribonucleoprotein 200 kDa helicase OS=Homo sapiens OX=9606 GN=SNRNP200 PE=1 SV=2	244.508	2136	0.473852	-1.07749	-	2	28.1193	29.1968
O75821	EIF3G	Eukaryotic translation initiation factor 3 subunit G OS=Homo sapiens OX=9606 GN=EIF3G PE=1 SV=2	35.611	320	0.480675	-1.05687	-	2	28.1331	29.19
O75947	ATP5PD	ATP synthase subunit d, mitochondrial OS=Homo sapiens OX=9606 GN=ATP5PD PE=1 SV=3	18.491	161	0.471103	-1.08589	-	2	23.6303	24.7162
O95816	BAG2	BAG family molecular chaperone regulator 2 OS=Homo sapiens OX=9606 GN=BAG2 PE=1 SV=1	23.772	211	0.468361	-1.09431	-	2	28.5812	29.6755
P01116	KRAS	GTPase KRas OS=Homo sapiens OX=9606 GN=KRAS PE=1 SV=1	21.656	189	0.431337	-1.21311	-	2	26.1644	27.3775
P05023	ATP1A1	Sodium/potassium-transporting ATPase subunit alpha-1 OS=Homo sapiens OX=9606 GN=ATP1A1 PE=1 SV=1	112.896	1023	0.609141	-0.715151	-	2	26.4957	27.2109
P05141	SLC25A5	ADP/ATP translocase 2 OS=Homo sapiens OX=9606 GN=SLC25A5 PE=1 SV=7	32.852	298	0.608533	-0.716593	-	2	27.2602	27.9768
P06702	S100A9	Protein S100-A9 OS=Homo sapiens OX=9606 GN=S100A9 PE=1 SV=1	13.242	114	0.598867	-0.739693	-	2	27.7993	28.539
P09651	HNRNPA1	Heterogeneous nuclear ribonucleoprotein A1 OS=Homo sapiens OX=9606 GN=HNRNPA1 PE=1 SV=5	38.747	372	0.13326	-2.90768	-	2	32.6937	35.6014
P0CG48	UBC	Polyubiquitin-C OS=Homo sapiens OX=9606 GN=UBC PE=1 SV=3	77.039	685	0.599138	-0.73904	-	2	30.1712	30.9102
P10809	HSPD1	60 kDa heat shock protein, mitochondrial OS=Homo sapiens OX=9606 GN=HSPD1 PE=1 SV=2	61.055	573	0.316212	-1.66104	-	2	29.3221	30.9831
P11047	LAMC1	Laminin subunit gamma-1 OS=Homo sapiens OX=9606 GN=LAMC1 PE=1 SV=3	177.603	1609	0.39324	-1.34652	-	2	23.8702	25.2167
P11233	RALA	Ras-related protein Ral-A OS=Homo sapiens OX=9606 GN=RALA PE=1 SV=1	23.567	206	0.592257	-0.755706	-	2	28.6179	29.3736
P12236	SLC25A6	ADP/ATP translocase 3 OS=Homo sapiens OX=9606 GN=SLC25A6 PE=1 SV=4	32.866	298	0.620041	-0.689565	-	2	25.4106	26.1002
P14866	HNRNPL	Heterogeneous nuclear ribonucleoprotein L OS=Homo sapiens OX=9606 GN=HNRNPL PE=1 SV=2	64.133	589	0.0355619	-4.81352	-	2	26.8346	31.6481
P15880	RPS2	40S ribosomal protein S2 OS=Homo sapiens OX=9606 GN=RPS2 PE=1 SV=2	31.324	293	0.552088	-0.857031	-	2	29.6084	30.4654
P18085	ARF4	ADP-ribosylation factor 4 OS=Homo sapiens OX=9606 GN=ARF4 PE=1 SV=3	20.511	180	0.565713	-0.821859	-	2	26.317	27.1389
P19338	NCL	Nucleolin OS=Homo sapiens OX=9606 GN=NCL PE=1 SV=3	76.614	710	0.0729509	-3.77693	-	2	30.3947	34.1716
P19387	POLR2C	DNA-directed RNA polymerase II subunit RPB3 OS=Homo sapiens OX=9606 GN=POLR2C PE=1 SV=2	31.441	275	0.628301	-0.670472	-	2	27.407	28.0774
P22626	HNRNPA2B1	Heterogeneous nuclear ribonucleoproteins A2/B1 OS=Homo sapiens OX=9606 GN=HNRNPA2B1 PE=1 SV=2	37.43	353	0.11702	-3.09517	-	2	31.9947	35.0899
P22695	UQCRC2	Cytochrome b-c1 complex subunit 2, mitochondrial OS=Homo sapiens OX=9606 GN=UQCRC2 PE=1 SV=3	48.443	453	0.601894	-0.73242	-	2	26.4826	27.215
P23246	SFPQ	Splicing factor, proline- and glutamine-rich OS=Homo sapiens OX=9606 GN=SFPQ PE=1 SV=2	76.149	707	0.220364	-2.18204	-	2	32.4754	34.6574
P25705	ATP5F1A	ATP synthase subunit alpha, mitochondrial OS=Homo sapiens OX=9606 GN=ATP5F1A PE=1 SV=1	59.751	553	0.29421	-1.76508	-	2	26.3186	28.0837
P26368	U2AF2	Splicing factor U2AF 65 kDa subunit OS=Homo sapiens OX=9606 GN=U2AF2 PE=1 SV=4	53.501	475	0.652034	-0.61698	-	2	28.562	29.179
P27824	CANX	Calnexin OS=Homo sapiens OX=9606 GN=CANX PE=1 SV=2	67.568	592	0.542491	-0.882329	-	2	26.6158	27.4982
P30041	PRDX6	Peroxiredoxin-6 OS=Homo sapiens OX=9606 GN=PRDX6 PE=1 SV=3	25.035	224	0.0541181	-4.20775	-	2	26.0931	30.3008
P33240	CSTF2	Cleavage stimulation factor subunit 2 OS=Homo sapiens OX=9606 GN=CSTF2 PE=1 SV=1	60.959	577	0.0820624	-3.60714	-	2	25.0101	28.6172
P33992	MCM5	DNA replication licensing factor MCM5 OS=Homo sapiens OX=9606 GN=MCM5 PE=1 SV=5	82.286	734	0.64003	-0.643788	-	2	28.1096	28.7534
P35637	FUS	RNA-binding protein FUS OS=Homo sapiens OX=9606 GN=FUS PE=1 SV=1	53.426	526	0.175377	-2.51147	-	2	29.6897	32.2012
P38159	RBMX	RNA-binding motif protein, X chromosome OS=Homo sapiens OX=9606 GN=RBMX PE=1 SV=3	42.332	391	0.254782	-1.97266	-	2	27.7848	29.7574
P42167	TMPO	Lamina-associated polypeptide 2, isoforms beta/gamma OS=Homo sapiens OX=9606 GN=TMPO PE=1 SV=2	50.67	454	0.274199	-1.8667	-	2	24.5404	26.4071
P42285	MTREX	Exosome RNA helicase MTR4 OS=Homo sapiens OX=9606 GN=MTREX PE=1 SV=3	117.805	1042	0.651001	-0.619267	-	2	24.977	25.5963
P42704	LRPPRC	Leucine-rich PPR motif-containing protein, mitochondrial OS=Homo sapiens OX=9606 GN=LRPPRC PE=1 SV=3	157.905	1394	0.0189222	-5.72378	-	2	24.0793	29.8031
P49411	TUFM	Elongation factor Tu, mitochondrial OS=Homo sapiens OX=9606 GN=TUFM PE=1 SV=2	49.542	452	0.462453	-1.11262	-	2	26.58	27.6927
P51991	HNRNPA3	Heterogeneous nuclear ribonucleoprotein A3 OS=Homo sapiens OX=9606 GN=HNRNPA3 PE=1 SV=2	39.595	378	0.0907834	-3.46143	-	2	30.7395	34.2009
P55084	HADHB	Trifunctional enzyme subunit beta, mitochondrial OS=Homo sapiens OX=9606 GN=HADHB PE=1 SV=3	51.294	474	0.619855	-0.689998	-	2	26.419	27.109
P55884	EIF3B	Eukaryotic translation initiation factor 3 subunit B OS=Homo sapiens OX=9606 GN=EIF3B PE=1 SV=3	92.482	814	0.425166	-1.2339	-	2	27.5476	28.7815
P60903	S100A10	Protein S100-A10 OS=Homo sapiens OX=9606 GN=S100A10 PE=1 SV=2	11.203	97	0.496582	-1.0099	-	2	25.4704	26.4803
P61224	RAP1B	Ras-related protein Rap-1b OS=Homo sapiens OX=9606 GN=RAP1B PE=1 SV=1	20.825	184	0.519578	-0.944588	-	2	28.7393	29.6839
P61978	HNRNPK	Heterogeneous nuclear ribonucleoprotein K OS=Homo sapiens OX=9606 GN=HNRNPK PE=1 SV=1	50.976	463	0.107794	-3.21365	-	2	28.2241	31.4377
P62826	RAN	GTP-binding nuclear protein Ran OS=Homo sapiens OX=9606 GN=RAN PE=1 SV=3	24.423	216	0.593504	-0.752669	-	2	29.4809	30.2335
P63167	DYNLL1	Dynein light chain 1, cytoplasmic OS=Homo sapiens OX=9606 GN=DYNLL1 PE=1 SV=1	10.366	89	0.441274	-1.18025	-	2	25.9698	27.1501
P67809	YBX1	Y-box-binding protein 1 OS=Homo sapiens OX=9606 GN=YBX1 PE=1 SV=3	35.924	324	0.60313	-0.729459	-	2	30.0326	30.7621
P78347	GTF2I	General transcription factor II-I OS=Homo sapiens OX=9606 GN=GTF2I PE=1 SV=2	112.416	998	0.193638	-2.36856	-	2	24.9421	27.3107
P78527	PRKDC	DNA-dependent protein kinase catalytic subunit OS=Homo sapiens OX=9606 GN=PRKDC PE=1 SV=3	469.089	4128	0.267393	-1.90297	-	2	27.353	29.2559
P81605	DCD	Dermcidin OS=Homo sapiens OX=9606 GN=DCD PE=1 SV=2	11.284	110	0.518801	-0.946747	-	2	28.0158	28.9625
P98179	RBM3	RNA-binding protein 3 OS=Homo sapiens OX=9606 GN=RBM3 PE=1 SV=1	17.17	157	0.111997	-3.15846	-	2	28.196	31.3545
Q00577	PURA	Transcriptional activator protein Pur-alpha OS=Homo sapiens OX=9606 GN=PURA PE=1 SV=2	34.911	322	0.548389	-0.866728	-	2	28.0117	28.8785
Q01804	OTUD4	OTU domain-containing protein 4 OS=Homo sapiens OX=9606 GN=OTUD4 PE=1 SV=4	124.045	1114	0.649448	-0.622714	-	2	24.7842	25.4069
Q09666	AHNAK	Neuroblast differentiation-associated protein AHNAK OS=Homo sapiens OX=9606 GN=AHNAK PE=1 SV=2	629.101	5890	0.624722	-0.678715	-	2	30.0272	30.7059
Q12797	ASPH	Aspartyl/asparaginyl beta-hydroxylase OS=Homo sapiens OX=9606 GN=ASPH PE=1 SV=3	85.863	758	0.638333	-0.647619	-	2	30.4935	31.1411
Q13151	HNRNPA0	Heterogeneous nuclear ribonucleoprotein A0 OS=Homo sapiens OX=9606 GN=HNRNPA0 PE=1 SV=1	30.841	305	0.257232	-1.95886	-	2	31.887	33.8459
Q13283	G3BP1	Ras GTPase-activating protein-binding protein 1 OS=Homo sapiens OX=9606 GN=G3BP1 PE=1 SV=1	52.164	466	0.0422102	-4.56627	-	2	28.409	32.9752
Q13347	EIF3I	Eukaryotic translation initiation factor 3 subunit I OS=Homo sapiens OX=9606 GN=EIF3I PE=1 SV=1	36.502	325	0.49064	-1.02726	-	2	29.5705	30.5978
Q13868	EXOSC2	Exosome complex component RRP4 OS=Homo sapiens OX=9606 GN=EXOSC2 PE=1 SV=2	32.789	293	0.659063	-0.601512	-	2	26.6756	27.2771
Q14152	EIF3A	Eukaryotic translation initiation factor 3 subunit A OS=Homo sapiens OX=9606 GN=EIF3A PE=1 SV=1	166.569	1382	0.655684	-0.608926	-	2	28.686	29.2949
Q14444	CAPRIN1	Caprin-1 OS=Homo sapiens OX=9606 GN=CAPRIN1 PE=1 SV=2	78.366	709	0.0935869	-3.41755	-	2	28.0276	31.4451
Q14789	GOLGB1	Golgin subfamily B member 1 OS=Homo sapiens OX=9606 GN=GOLGB1 PE=1 SV=2	376.019	3259	0.0401487	-4.6385	-	2	26.2425	30.881
Q14956	GPNMB	Transmembrane glycoprotein NMB OS=Homo sapiens OX=9606 GN=GPNMB PE=1 SV=2	63.923	572	0.487497	-1.03654	-	2	28.4584	29.495
Q15233	NONO	Non-POU domain-containing octamer-binding protein OS=Homo sapiens OX=9606 GN=NONO PE=1 SV=4	54.232	471	0.274957	-1.86272	-	2	31.7823	33.6451
Q15365	PCBP1	Poly(rC)-binding protein 1 OS=Homo sapiens OX=9606 GN=PCBP1 PE=1 SV=2	37.498	356	0.492868	-1.02073	-	2	27.4511	28.4719
Q15717	ELAVL1	ELAV-like protein 1 OS=Homo sapiens OX=9606 GN=ELAVL1 PE=1 SV=2	36.092	326	0.115358	-3.11581	-	2	25.8309	28.9467
Q1KMD3	HNRNPUL2	Heterogeneous nuclear ribonucleoprotein U-like protein 2 OS=Homo sapiens OX=9606 GN=HNRNPUL2 PE=1 SV=1	85.105	747	0.588739	-0.7643	-	2	25.6118	26.3761
Q52LJ0	FAM98B	Protein FAM98B OS=Homo sapiens OX=9606 GN=FAM98B PE=1 SV=2	45.547	433	0.652657	-0.615604	-	2	27.8125	28.4281
Q7Z417	NUFIP2	Nuclear fragile X mental retardation-interacting protein 2 OS=Homo sapiens OX=9606 GN=NUFIP2 PE=1 SV=1	76.121	695	0.520263	-0.942688	-	2	28.0635	29.0062
Q86V81	ALYREF	THO complex subunit 4 OS=Homo sapiens OX=9606 GN=ALYREF PE=1 SV=3	26.888	257	0.478071	-1.0647	-	2	29.8841	30.9488
Q86W92	PPFIBP1	Liprin-beta-1 OS=Homo sapiens OX=9606 GN=PPFIBP1 PE=1 SV=2	114.024	1011	0.577617	-0.791816	-	2	25.1495	25.9413
Q8IVF2	AHNAK2	Protein AHNAK2 OS=Homo sapiens OX=9606 GN=AHNAK2 PE=1 SV=2	616.629	5795	0.321274	-1.63812	-	2	29.1373	30.7754
Q8IWX8	CHERP	Calcium homeostasis endoplasmic reticulum protein OS=Homo sapiens OX=9606 GN=CHERP PE=1 SV=3	103.702	916	0.357797	-1.48279	-	2	25.6614	27.1442
Q8IX12	CCAR1	Cell division cycle and apoptosis regulator protein 1 OS=Homo sapiens OX=9606 GN=CCAR1 PE=1 SV=2	132.821	1150	0.251926	-1.98893	-	2	29.3958	31.3847
Q8N1B9	NDUFA10	NADH dehydrogenase (Ubiquinone) 1 alpha subcomplex, 10, 42kDa, isoform CRA_c OS=Homo sapiens OX=9606 GN=NDUFA10 PE=1 SV=1	22.374	201	0.106752	-3.22767	-	2	24.1678	27.3955
Q8N5K1	CISD2	CDGSH iron-sulfur domain-containing protein 2 OS=Homo sapiens OX=9606 GN=CISD2 PE=1 SV=1	15.278	135	0.55596	-0.846948	-	2	25.2712	26.1182
Q8N7H5	PAF1	RNA polymerase II-associated factor 1 homolog OS=Homo sapiens OX=9606 GN=PAF1 PE=1 SV=2	59.976	531	0.551513	-0.858532	-	2	27.3685	28.2271
Q8NC51	SERBP1	Plasminogen activator inhibitor 1 RNA-binding protein OS=Homo sapiens OX=9606 GN=SERBP1 PE=1 SV=2	44.965	408	0.198089	-2.33578	-	2	27.2673	29.6031
Q8NCA5	FAM98A	Protein FAM98A OS=Homo sapiens OX=9606 GN=FAM98A PE=1 SV=2	55.273	518	0.180137	-2.47283	-	2	25.3926	27.8654
Q8TAQ2	SMARCC2	SWI/SNF complex subunit SMARCC2 OS=Homo sapiens OX=9606 GN=SMARCC2 PE=1 SV=1	132.879	1214	0.663523	-0.591782	-	2	25.9257	26.5175
Q8WWM7	ATXN2L	Ataxin-2-like protein OS=Homo sapiens OX=9606 GN=ATXN2L PE=1 SV=2	113.374	1075	0.342819	-1.54448	-	2	25.0487	26.5932
Q8WXF1	PSPC1	Paraspeckle component 1 OS=Homo sapiens OX=9606 GN=PSPC1 PE=1 SV=1	58.744	523	0.0927257	-3.43089	-	2	28.8843	32.3151
Q92499	DDX1	ATP-dependent RNA helicase DDX1 OS=Homo sapiens OX=9606 GN=DDX1 PE=1 SV=2	82.432	740	0.519085	-0.945956	-	2	30.1199	31.0659
Q92804	TAF15	TATA-binding protein-associated factor 2N OS=Homo sapiens OX=9606 GN=TAF15 PE=1 SV=1	61.83	592	0.207771	-2.26693	-	2	26.3616	28.6286
Q96AE4	FUBP1	Far upstream element-binding protein 1 OS=Homo sapiens OX=9606 GN=FUBP1 PE=1 SV=3	67.56	644	0.00852061	-6.87483	-	2	23.5812	30.456
Q96EL3	MRPL53	39S ribosomal protein L53, mitochondrial OS=Homo sapiens OX=9606 GN=MRPL53 PE=1 SV=1	12.107	112	0.50577	-0.983447	-	2	24.7528	25.7362
Q96EY1	DNAJA3	DnaJ homolog subfamily A member 3, mitochondrial OS=Homo sapiens OX=9606 GN=DNAJA3 PE=1 SV=2	52.489	480	0.54604	-0.872921	-	2	24.6243	25.4972
Q96G25	MED8	Mediator of RNA polymerase II transcription subunit 8 OS=Homo sapiens OX=9606 GN=MED8 PE=1 SV=2	29.08	268	0.358283	-1.48083	-	2	25.6323	27.1132
Q96QR8	PURB	Transcriptional activator protein Pur-beta OS=Homo sapiens OX=9606 GN=PURB PE=1 SV=3	33.241	312	0.464585	-1.10599	-	2	26.6296	27.7356
Q9BW60	ELOVL1	Elongation of very long chain fatty acids protein 1 OS=Homo sapiens OX=9606 GN=ELOVL1 PE=1 SV=1	32.663	279	0.517715	-0.94977	-	2	23.7523	24.702
Q9BXP5	SRRT	Serrate RNA effector molecule homolog OS=Homo sapiens OX=9606 GN=SRRT PE=1 SV=1	100.666	876	0.61306	-0.705899	-	2	27.392	28.0979
Q9H0L4	CSTF2T	Cleavage stimulation factor subunit 2 tau variant OS=Homo sapiens OX=9606 GN=CSTF2T PE=1 SV=1	64.437	616	0.389574	-1.36003	-	2	25.3555	26.7155
Q9HC36	MRM3	rRNA methyltransferase 3, mitochondrial OS=Homo sapiens OX=9606 GN=MRM3 PE=1 SV=2	47.02	420	0.646487	-0.629306	-	2	26.5745	27.2038
Q9NPA0	EMC7	ER membrane protein complex subunit 7 OS=Homo sapiens OX=9606 GN=EMC7 PE=1 SV=1	26.471	242	0.381212	-1.39133	-	2	24.9227	26.314
Q9NQT4	EXOSC5	Exosome complex component RRP46 OS=Homo sapiens OX=9606 GN=EXOSC5 PE=1 SV=1	25.249	235	0.655938	-0.608369	-	2	26.9175	27.5259
Q9NVI7	ATAD3A	ATPase family AAA domain-containing protein 3A OS=Homo sapiens OX=9606 GN=ATAD3A PE=1 SV=2	71.369	634	0.537311	-0.896171	-	2	27.1754	28.0716
Q9NX63	CHCHD3	MICOS complex subunit MIC19 OS=Homo sapiens OX=9606 GN=CHCHD3 PE=1 SV=1	26.152	227	0.582118	-0.780618	-	2	26.3475	27.1281
Q9NZ01	TECR	Very-long-chain enoyl-CoA reductase OS=Homo sapiens OX=9606 GN=TECR PE=1 SV=1	36.034	308	0.251822	-1.98952	-	2	24.4005	26.39
Q9UBQ5	EIF3K	Eukaryotic translation initiation factor 3 subunit K OS=Homo sapiens OX=9606 GN=EIF3K PE=1 SV=1	25.06	218	0.577279	-0.79266	-	2	29.6777	30.4703
Q9UH62	ARMCX3	Armadillo repeat-containing X-linked protein 3 OS=Homo sapiens OX=9606 GN=ARMCX3 PE=1 SV=1	42.501	379	0.352309	-1.50509	-	2	23.938	25.4431
Q9UMS4	PRPF19	Pre-mRNA-processing factor 19 OS=Homo sapiens OX=9606 GN=PRPF19 PE=1 SV=1	55.181	504	0.428641	-1.22216	-	2	26.4997	27.7218
Q9UN86	G3BP2	Ras GTPase-activating protein-binding protein 2 OS=Homo sapiens OX=9606 GN=G3BP2 PE=1 SV=2	54.121	482	0.17444	-2.5192	-	2	29.4782	31.9974
Q9Y3D7	PAM16	Mitochondrial import inner membrane translocase subunit TIM16 OS=Homo sapiens OX=9606 GN=PAM16 PE=1 SV=2	13.825	125	0.573902	-0.801125	-	2	27.8185	28.6196
Q9Y3I0	RTCB	RNA-splicing ligase RtcB homolog OS=Homo sapiens OX=9606 GN=RTCB PE=1 SV=1	55.21	505	0.426407	-1.2297	-	2	29.7563	30.986
A0A087WTP3	KHSRP	Far upstream element-binding protein 2 OS=Homo sapiens OX=9606 GN=KHSRP PE=1 SV=1	73.028	711	0.0063817	-7.29184	-	1	23.1025	30.3944
A0A087WUN7	SLIRP	SRA stem-loop-interacting RNA-binding protein, mitochondrial OS=Homo sapiens OX=9606 GN=SLIRP PE=1 SV=1	10.353	92	0.0337327	-4.88971	-	1	23.0768	27.9665
A0A087WUT6	EIF5B	Eukaryotic translation initiation factor 5B OS=Homo sapiens OX=9606 GN=EIF5B PE=1 SV=1	138.682	1220	0.049292	-4.3425	-	1	23.1685	27.511
A0A0U1RRM1	GATAD2B	Transcriptional repressor p66-beta OS=Homo sapiens OX=9606 GN=GATAD2B PE=1 SV=1	63.462	577	0.0870498	-3.52202	-	1	23.5035	27.0255
A0A2R8Y4E6	PDE8B	Phosphodiesterase OS=Homo sapiens OX=9606 GN=PDE8B PE=3 SV=1	86.35	761	0.195987	-2.35117	-	1	22.9157	25.2669
A0A2R8Y5A0	CSNK2A1	Casein kinase II subunit alpha OS=Homo sapiens OX=9606 GN=CSNK2A1 PE=1 SV=1	40.718	354	0.104212	-3.26241	-	1	22.3933	25.6557
A0A3B3IUC9	AGK	Acylglycerol kinase, mitochondrial OS=Homo sapiens OX=9606 GN=AGK PE=1 SV=1	14.805	134	0.0779247	-3.68178	-	1	23.1881	26.8699
A0A590UJD9	DLG1	Disks large homolog 1 OS=Homo sapiens OX=9606 GN=DLG1 PE=1 SV=1	103.193	925	0.0697016	-3.84266	-	1	22.4132	26.2559
A0A6I8PRN4	GFPT1	Glutamine--fructose-6-phosphate aminotransferase [isomerizing] 1 OS=Homo sapiens OX=9606 GN=GFPT1 PE=4 SV=1	68.542	609	0.20782	-2.26659	-	1	22.1969	24.4634
B1AKD8	CROCC	Rootletin (Fragment) OS=Homo sapiens OX=9606 GN=CROCC PE=1 SV=2	149.176	1311	0.155582	-2.68426	-	1	22.1066	24.7909
B4DE93	NDUFV1	Complex I-51kD OS=Homo sapiens OX=9606 GN=NDUFV1 PE=1 SV=1	39.462	363	0.166589	-2.58564	-	1	22.1545	24.7402
B4DHE8	MSI2	RNA-binding protein Musashi homolog 2 OS=Homo sapiens OX=9606 GN=MSI2 PE=1 SV=1	34.812	324	0.0500928	-4.31925	-	1	22.418	26.7372
B4DUR8	CCT3	T-complex protein 1 subunit gamma OS=Homo sapiens OX=9606 GN=CCT3 PE=1 SV=1	55.674	500	0.361351	-1.46853	-	1	23.0406	24.5091
B4DY09	ILF2	Interleukin enhancer-binding factor 2 OS=Homo sapiens OX=9606 GN=ILF2 PE=1 SV=1	38.91	352	0.0462951	-4.433	-	1	21.8074	26.2404
C9JJT5	ATP5MF-PTCD1	ATP synthase membrane subunit f OS=Homo sapiens OX=9606 GN=ATP5MF-PTCD1 PE=3 SV=2	5.915	54	0.0897378	-3.47814	-	1	22.4704	25.9485
C9JP00	MBNL1	Muscleblind-like protein 1 OS=Homo sapiens OX=9606 GN=MBNL1 PE=1 SV=1	37.899	348	0.237528	-2.07383	-	1	22.7146	24.7885
C9JSZ1	FUBP1	Far upstream element-binding protein 1 (Fragment) OS=Homo sapiens OX=9606 GN=FUBP1 PE=1 SV=1	24.044	232	0.172047	-2.53913	-	1	23.8099	26.349
E7EUA1	ABI2	Abl interactor 2 OS=Homo sapiens OX=9606 GN=ABI2 PE=1 SV=1	5.179	44	0.436132	-1.19716	-	1	23.0572	24.2543
E9PMG1	REPS1	RalBP1-associated Eps domain-containing protein 1 OS=Homo sapiens OX=9606 GN=REPS1 PE=1 SV=1	80.436	737	0.519116	-0.945871	-	1	22.7168	23.6626
E9PN51	NDUFS8	NADH dehydrogenase [ubiquinone] iron-sulfur protein 8, mitochondrial (Fragment) OS=Homo sapiens OX=9606 GN=NDUFS8 PE=1 SV=1	12.405	110	0.311619	-1.68214	-	1	23.1977	24.8798
E9PQX9	DRAP1	Dr1-associated corepressor OS=Homo sapiens OX=9606 GN=DRAP1 PE=1 SV=1	19.966	185	0.33256	-1.58831	-	1	22.0529	23.6412
F8W0K0	EIF4B	Eukaryotic translation initiation factor 4B (Fragment) OS=Homo sapiens OX=9606 GN=EIF4B PE=1 SV=8	19.315	169	0.134438	-2.89499	-	1	22.9854	25.8804
F8W726	UBAP2L	Ubiquitin-associated protein 2-like OS=Homo sapiens OX=9606 GN=UBAP2L PE=1 SV=2	113.628	1079	0.28362	-1.81797	-	1	23.5338	25.3518
F8W930	IGF2BP2	Insulin-like growth factor 2 mRNA-binding protein 2 OS=Homo sapiens OX=9606 GN=IGF2BP2 PE=1 SV=1	66.786	605	0.0473239	-4.40129	-	1	23.1868	27.5881
H3BNK3	NDUFAB1	Acyl carrier protein (Fragment) OS=Homo sapiens OX=9606 GN=NDUFAB1 PE=1 SV=1	12.21	111	0.0502267	-4.3154	-	1	22.9172	27.2326
H3BRU6	PCBP2	Poly(rC)-binding protein 2 (Fragment) OS=Homo sapiens OX=9606 GN=PCBP2 PE=1 SV=1	31.712	301	0.072509	-3.7857	-	1	23.0646	26.8503
H3BV16	NDUFB10	Complex I-PDSW (Fragment) OS=Homo sapiens OX=9606 GN=NDUFB10 PE=1 SV=8	17.385	142	0.167226	-2.58013	-	1	23.0102	25.5903
I3L1I3	NSMCE1	Non-structural maintenance of chromosomes element 1 homolog (Fragment) OS=Homo sapiens OX=9606 GN=NSMCE1 PE=1 SV=1	22.369	193	0.125126	-2.99854	-	1	23.541	26.5395
J3KR24	IARS1	Isoleucyl-tRNA synthetase OS=Homo sapiens OX=9606 GN=IARS1 PE=1 SV=1	131.764	1152	0.266913	-1.90556	-	1	23.0063	24.9118
M0R0P7	RPL18A	60S ribosomal protein L18a OS=Homo sapiens OX=9606 GN=RPL18A PE=1 SV=1	16.177	137	0.0871849	-3.51978	-	1	22.2685	25.7883
M0R297	ZNF677	Zinc finger protein 677 (Fragment) OS=Homo sapiens OX=9606 GN=ZNF677 PE=1 SV=1	17.069	145	0.16705	-2.58165	-	1	22.5527	25.1343
O00194	RAB27B	Ras-related protein Rab-27B OS=Homo sapiens OX=9606 GN=RAB27B PE=1 SV=4	24.608	218	0.500027	-0.999923	-	1	23.7694	24.7694
O14880	MGST3	Microsomal glutathione S-transferase 3 OS=Homo sapiens OX=9606 GN=MGST3 PE=1 SV=1	16.516	152	0.382155	-1.38777	-	1	22.6523	24.0401
O43390	HNRNPR	Heterogeneous nuclear ribonucleoprotein R OS=Homo sapiens OX=9606 GN=HNRNPR PE=1 SV=1	70.943	633	0.357327	-1.48468	-	1	23.0542	24.5389
O43920	NDUFS5	NADH dehydrogenase [ubiquinone] iron-sulfur protein 5 OS=Homo sapiens OX=9606 GN=NDUFS5 PE=1 SV=3	12.518	106	0.342894	-1.54417	-	1	22.9543	24.4984
O75940	SMNDC1	Survival of motor neuron-related-splicing factor 30 OS=Homo sapiens OX=9606 GN=SMNDC1 PE=1 SV=1	26.711	238	0.173457	-2.52735	-	1	24.0937	26.621
P02751	FN1	Fibronectin OS=Homo sapiens OX=9606 GN=FN1 PE=1 SV=5	272.32	2477	0.152665	-2.71156	-	1	22.5116	25.2232
P04844	RPN2	Dolichyl-diphosphooligosaccharide--protein glycosyltransferase subunit 2 OS=Homo sapiens OX=9606 GN=RPN2 PE=1 SV=3	69.284	631	0.187037	-2.4186	-	1	22.3606	24.7792
P04899	GNAI2	Guanine nucleotide-binding protein G(i) subunit alpha-2 OS=Homo sapiens OX=9606 GN=GNAI2 PE=1 SV=3	40.451	355	0.337965	-1.56506	-	1	23.6317	25.1968
P07814	EPRS1	Bifunctional glutamate/proline--tRNA ligase OS=Homo sapiens OX=9606 GN=EPRS1 PE=1 SV=5	170.591	1512	0.0447317	-4.48256	-	1	23.3409	27.8234
P07900	HSP90AA1	Heat shock protein HSP 90-alpha OS=Homo sapiens OX=9606 GN=HSP90AA1 PE=1 SV=5	84.66	732	0.115846	-3.10972	-	1	21.9766	25.0863
P08238	HSP90AB1	Heat shock protein HSP 90-beta OS=Homo sapiens OX=9606 GN=HSP90AB1 PE=1 SV=4	83.264	724	0.102964	-3.27979	-	1	23.152	26.4317
P10599	TXN	Thioredoxin OS=Homo sapiens OX=9606 GN=TXN PE=1 SV=3	11.738	105	0.122228	-3.03235	-	1	21.9882	25.0205
P11137	MAP2	Microtubule-associated protein 2 OS=Homo sapiens OX=9606 GN=MAP2 PE=1 SV=4	199.526	1827	0.623491	-0.681559	-	1	22.5433	23.2248
P14868	DARS1	Aspartate--tRNA ligase, cytoplasmic OS=Homo sapiens OX=9606 GN=DARS1 PE=1 SV=2	57.136	501	0.147266	-2.7635	-	1	22.5126	25.2761
P15153	RAC2	Ras-related C3 botulinum toxin substrate 2 OS=Homo sapiens OX=9606 GN=RAC2 PE=1 SV=1	21.429	192	0.112554	-3.15131	-	1	24.0742	27.2255
P31939	ATIC	Bifunctional purine biosynthesis protein ATIC OS=Homo sapiens OX=9606 GN=ATIC PE=1 SV=3	64.616	592	0.494214	-1.01679	-	1	23.8905	24.9072
P35221	CTNNA1	Catenin alpha-1 OS=Homo sapiens OX=9606 GN=CTNNA1 PE=1 SV=1	100.071	906	0.454581	-1.13739	-	1	22.9988	24.1362
P39023	RPL3	60S ribosomal protein L3 OS=Homo sapiens OX=9606 GN=RPL3 PE=1 SV=2	46.109	403	0.202074	-2.30704	-	1	23.3902	25.6972
P47914	RPL29	60S ribosomal protein L29 OS=Homo sapiens OX=9606 GN=RPL29 PE=1 SV=2	17.752	159	0.650619	-0.620116	-	1	23.3043	23.9244
P49207	RPL34	60S ribosomal protein L34 OS=Homo sapiens OX=9606 GN=RPL34 PE=1 SV=3	13.293	117	0.119986	-3.05906	-	1	22.3977	25.4568
P50402	EMD	Emerin OS=Homo sapiens OX=9606 GN=EMD PE=1 SV=1	28.994	254	0.131541	-2.92641	-	1	22.6327	25.5591
P50416	CPT1A	Carnitine O-palmitoyltransferase 1, liver isoform OS=Homo sapiens OX=9606 GN=CPT1A PE=1 SV=2	88.368	773	0.221888	-2.1721	-	1	22.9266	25.0986
P53396	ACLY	ATP-citrate synthase OS=Homo sapiens OX=9606 GN=ACLY PE=1 SV=3	120.839	1101	0.325295	-1.62018	-	1	22.2254	23.8456
P61326	MAGOH	Protein mago nashi homolog OS=Homo sapiens OX=9606 GN=MAGOH PE=1 SV=1	17.164	146	0.106644	-3.22912	-	1	22.8882	26.1173
P61353	RPL27	60S ribosomal protein L27 OS=Homo sapiens OX=9606 GN=RPL27 PE=1 SV=2	15.798	136	0.058316	-4.09996	-	1	22.6465	26.7465
P62805	H4C1	Histone H4 OS=Homo sapiens OX=9606 GN=H4C1 PE=1 SV=2	11.367	103	0.413869	-1.27276	-	1	23.1468	24.4196
P84095	RHOG	Rho-related GTP-binding protein RhoG OS=Homo sapiens OX=9606 GN=RHOG PE=1 SV=1	21.309	191	0.0987562	-3.33999	-	1	22.7767	26.1167
P98175	RBM10	RNA-binding protein 10 OS=Homo sapiens OX=9606 GN=RBM10 PE=1 SV=3	103.533	930	0.187937	-2.41168	-	1	23.1974	25.609
Q01085	TIAL1	Nucleolysin TIAR OS=Homo sapiens OX=9606 GN=TIAL1 PE=1 SV=1	41.591	375	0.0193714	-5.68993	-	1	22.411	28.1009
Q01813	PFKP	ATP-dependent 6-phosphofructokinase, platelet type OS=Homo sapiens OX=9606 GN=PFKP PE=1 SV=2	85.596	784	0.607459	-0.719141	-	1	23.3452	24.0643
Q05048	CSTF1	Cleavage stimulation factor subunit 1 OS=Homo sapiens OX=9606 GN=CSTF1 PE=1 SV=1	48.358	431	0.0156408	-5.99854	-	1	23.1093	29.1078
Q08AG7	MZT1	Mitotic-spindle organizing protein 1 OS=Homo sapiens OX=9606 GN=MZT1 PE=1 SV=2	8.479	82	0.167552	-2.57732	-	1	22.7743	25.3516
Q12996	CSTF3	Cleavage stimulation factor subunit 3 OS=Homo sapiens OX=9606 GN=CSTF3 PE=1 SV=1	82.922	717	0.0949109	-3.39728	-	1	22.4385	25.8358
Q13148	TARDBP	TAR DNA-binding protein 43 OS=Homo sapiens OX=9606 GN=TARDBP PE=1 SV=1	44.74	414	0.0959063	-3.38223	-	1	23.0184	26.4007
Q13586	STIM1	Stromal interaction molecule 1 OS=Homo sapiens OX=9606 GN=STIM1 PE=1 SV=3	77.423	685	0.0996985	-3.32628	-	1	22.4554	25.7817
Q14257	RCN2	Reticulocalbin-2 OS=Homo sapiens OX=9606 GN=RCN2 PE=1 SV=1	36.876	317	0.0335457	-4.89773	-	1	22.0589	26.9566
Q14694	USP10	Ubiquitin carboxyl-terminal hydrolase 10 OS=Homo sapiens OX=9606 GN=USP10 PE=1 SV=2	87.134	798	0.0236732	-5.4006	-	1	23.7298	29.1304
Q14974	KPNB1	Importin subunit beta-1 OS=Homo sapiens OX=9606 GN=KPNB1 PE=1 SV=2	97.17	876	0.387919	-1.36617	-	1	23.12	24.4862
Q5T6W2	HNRNPK	Heterogeneous nuclear ribonucleoprotein K (Fragment) OS=Homo sapiens OX=9606 GN=HNRNPK PE=1 SV=1	41.807	379	0.0343593	-4.86315	-	1	22.7246	27.5877
Q60FE5	FLNA	Filamin-A OS=Homo sapiens OX=9606 GN=FLNA PE=1 SV=1	278.226	2620	0.130457	-2.93835	-	1	22.1629	25.1012
Q66K74	MAP1S	Microtubule-associated protein 1S OS=Homo sapiens OX=9606 GN=MAP1S PE=1 SV=2	112.211	1059	0.280906	-1.83184	-	1	22.619	24.4508
Q68E01	INTS3	Integrator complex subunit 3 OS=Homo sapiens OX=9606 GN=INTS3 PE=1 SV=1	118.07	1043	0.395104	-1.3397	-	1	23.1261	24.4658
Q6IN84	MRM1	rRNA methyltransferase 1, mitochondrial OS=Homo sapiens OX=9606 GN=MRM1 PE=1 SV=1	38.638	353	0.205759	-2.28098	-	1	23.9887	26.2697
Q6P2Q9	PRPF8	Pre-mRNA-processing-splicing factor 8 OS=Homo sapiens OX=9606 GN=PRPF8 PE=1 SV=2	273.6	2335	0.0819527	-3.60906	-	1	22.4603	26.0693
Q7KZF4	SND1	Staphylococcal nuclease domain-containing protein 1 OS=Homo sapiens OX=9606 GN=SND1 PE=1 SV=1	101.997	910	0.00788838	-6.98606	-	1	23.0131	29.9991
Q8TB52	FBXO30	F-box only protein 30 OS=Homo sapiens OX=9606 GN=FBXO30 PE=1 SV=3	82.304	745	0.590661	-0.759599	-	1	23.1955	23.9551
Q8TCJ2	STT3B	Dolichyl-diphosphooligosaccharide--protein glycosyltransferase subunit STT3B OS=Homo sapiens OX=9606 GN=STT3B PE=1 SV=1	93.674	826	0.216023	-2.21074	-	1	23.5576	25.7683
Q8WXE9	STON2	Stonin-2 OS=Homo sapiens OX=9606 GN=STON2 PE=1 SV=1	101.165	905	0.0541606	-4.20661	-	1	23.7474	27.954
Q92538	GBF1	Golgi-specific brefeldin A-resistance guanine nucleotide exchange factor 1 OS=Homo sapiens OX=9606 GN=GBF1 PE=1 SV=2	206.446	1859	0.247509	-2.01445	-	1	21.2873	23.3017
Q92769	HDAC2	Histone deacetylase 2 OS=Homo sapiens OX=9606 GN=HDAC2 PE=1 SV=2	55.364	488	0.0379363	-4.72028	-	1	22.1683	26.8886
Q96BH1	RNF25	E3 ubiquitin-protein ligase RNF25 OS=Homo sapiens OX=9606 GN=RNF25 PE=1 SV=1	51.219	459	0.156193	-2.6786	-	1	22.9983	25.6769
Q96HC4	PDLIM5	PDZ and LIM domain protein 5 OS=Homo sapiens OX=9606 GN=PDLIM5 PE=1 SV=5	63.945	596	0.0872488	-3.51872	-	1	22.2682	25.787
Q96HS1	PGAM5	Serine/threonine-protein phosphatase PGAM5, mitochondrial OS=Homo sapiens OX=9606 GN=PGAM5 PE=1 SV=2	32.004	289	0.633707	-0.658113	-	1	24.1867	24.8448
Q96I24	FUBP3	Far upstream element-binding protein 3 OS=Homo sapiens OX=9606 GN=FUBP3 PE=1 SV=2	61.64	572	0.00168404	-9.21386	-	1	21.7202	30.9341
Q99661	KIF2C	Kinesin-like protein KIF2C OS=Homo sapiens OX=9606 GN=KIF2C PE=1 SV=2	81.313	725	0.635934	-0.653052	-	1	22.6893	23.3423
Q9BWF3	RBM4	RNA-binding protein 4 OS=Homo sapiens OX=9606 GN=RBM4 PE=1 SV=1	40.314	364	0.0950338	-3.39542	-	1	23.4333	26.8287
Q9H089	LSG1	Large subunit GTPase 1 homolog OS=Homo sapiens OX=9606 GN=LSG1 PE=1 SV=2	75.225	658	0.251517	-1.99127	-	1	23.0446	25.0358
Q9NPJ6	MED4	Mediator of RNA polymerase II transcription subunit 4 OS=Homo sapiens OX=9606 GN=MED4 PE=1 SV=1	29.745	270	0.208535	-2.26164	-	1	23.4004	25.6621
Q9Y2C4	EXOG	Nuclease EXOG, mitochondrial OS=Homo sapiens OX=9606 GN=EXOG PE=1 SV=2	41.085	368	0.175067	-2.51402	-	1	22.4093	24.9233
Q9Y2R9	MRPS7	28S ribosomal protein S7, mitochondrial OS=Homo sapiens OX=9606 GN=MRPS7 PE=1 SV=2	28.134	242	0.156503	-2.67574	-	1	23.1505	25.8262
Q9Y383	LUC7L2	Putative RNA-binding protein Luc7-like 2 OS=Homo sapiens OX=9606 GN=LUC7L2 PE=1 SV=2	46.514	392	0.251356	-1.99219	-	1	21.9469	23.9391
Q9Y3F4	STRAP	Serine-threonine kinase receptor-associated protein OS=Homo sapiens OX=9606 GN=STRAP PE=1 SV=1	38.438	350	0.0131032	-6.25394	-	1	23.1161	29.3701
S4R3B5	SEC61B	Protein transport protein Sec61 subunit beta OS=Homo sapiens OX=9606 GN=SEC61B PE=1 SV=1	4.874	42	0.145618	-2.77974	-	1	23.2937	26.0734
A0A087WY71	AP2M1	AP-2 complex subunit mu OS=Homo sapiens OX=9606 GN=AP2M1 PE=1 SV=1	49.527	434	1.44587	0.531942		2	28.6992	28.1672
A0A0A0MTH3	ILK	Integrin-linked protein kinase OS=Homo sapiens OX=9606 GN=ILK PE=1 SV=1	54.612	483	0.909399	-0.137015		2	28.1376	28.2746
A0A0A0MTS6	MBD3	Methyl-CpG-binding domain protein 3 OS=Homo sapiens OX=9606 GN=MBD3 PE=1 SV=1	20.601	185	0.697201	-0.520353		2	24.672	25.1923
A0A0B4J1Z1	SRSF7	Serine/arginine-rich-splicing factor 7 OS=Homo sapiens OX=9606 GN=SRSF7 PE=1 SV=1	15.763	137	0.913952	-0.12981		2	25.2416	25.3714
A0A0C4DGH3	NUMBL	Numb-like protein OS=Homo sapiens OX=9606 GN=NUMBL PE=1 SV=1	60.813	568	0.975724	-0.0354554		2	26.9249	26.9604
A0A0D9SF53	DDX3X	RNA helicase OS=Homo sapiens OX=9606 GN=DDX3X PE=1 SV=1	81.477	733	1.25617	0.329035		2	31.446	31.117
A0A0J9YVP6	PUF60	60 kDa poly(U)-binding-splicing factor (Fragment) OS=Homo sapiens OX=9606 GN=PUF60 PE=1 SV=1	57.399	534	0.897785	-0.155557		2	29.8457	30.0013
A0A0J9YXC7	LIMS4	LIM and senescent cell antigen-like-containing domain protein OS=Homo sapiens OX=9606 GN=LIMS4 PE=4 SV=1	45.725	398	1.17114	0.227916		2	25.6305	25.4026
A0A0U1RQM8	QARS1	Glutamine--tRNA ligase (Fragment) OS=Homo sapiens OX=9606 GN=QARS1 PE=1 SV=1	19.098	173	0.84101	-0.249804		2	23.6116	23.8614
A0A1X7SBZ2	DDX17	RNA helicase OS=Homo sapiens OX=9606 GN=DDX17 PE=1 SV=1	80.254	729	0.744484	-0.425688		2	31.4258	31.8515
A0A286YFA2	PHGDH	D-3-phosphoglycerate dehydrogenase OS=Homo sapiens OX=9606 GN=PHGDH PE=1 SV=1	47.604	445	0.767024	-0.382656		2	25.1937	25.5763
A0A2R8Y4F5	HADHA	Enoyl-CoA hydratase OS=Homo sapiens OX=9606 GN=HADHA PE=1 SV=1	79.467	728	0.679949	-0.556501		2	25.1626	25.7191
A0A2R8Y7R9	PPFIA1	Liprin-alpha-1 (Fragment) OS=Homo sapiens OX=9606 GN=PPFIA1 PE=1 SV=1	138.634	1224	1.09561	0.131737		2	27.4996	27.3679
A0A3B3IRK6	MOGS	Mannosyl-oligosaccharide glucosidase (Fragment) OS=Homo sapiens OX=9606 GN=MOGS PE=1 SV=1	78.574	715	0.845039	-0.24291		2	25.8483	26.0912
A0A3B3IU42	GEMIN2	Gem-associated protein 2 OS=Homo sapiens OX=9606 GN=GEMIN2 PE=1 SV=1	30.761	275	1.37668	0.461197		2	25.1916	24.7304
A0A499FIX8	ESYT2	Extended synaptotagmin-2 OS=Homo sapiens OX=9606 GN=ESYT2 PE=1 SV=1	93.978	845	0.734422	-0.445319		2	24.9063	25.3516
A0A6I8PRV1	SUPT3H	Transcription initiation protein SPT3 homolog OS=Homo sapiens OX=9606 GN=SUPT3H PE=4 SV=1	32.496	284	0.820348	-0.285691		2	22.0356	22.3213
A6NLM8	SSR4	Signal sequence receptor subunit delta OS=Homo sapiens OX=9606 GN=SSR4 PE=1 SV=1	16.246	148	1.24026	0.310641		2	26.3342	26.0236
A6NLN1	PTBP1	Polypyrimidine tract-binding protein 1 OS=Homo sapiens OX=9606 GN=PTBP1 PE=1 SV=4	56.511	527	0.868005	-0.204225		2	28.0397	28.244
A6NMY6	ANXA2P2	Putative annexin A2-like protein OS=Homo sapiens OX=9606 GN=ANXA2P2 PE=5 SV=2	38.659	339	0.70434	-0.505657		2	27.2047	27.7104
A8MXP9	MATR3	Matrin-3 OS=Homo sapiens OX=9606 GN=MATR3 PE=1 SV=1	99.967	895	0.985792	-0.0206449		2	28.0942	28.1149
B0QYP8	PARVB	Beta-parvin (Fragment) OS=Homo sapiens OX=9606 GN=PARVB PE=1 SV=1	21.561	194	1.09549	0.131575		2	25.1234	24.9918
B1AN99	PRSS3	Trypsin-3 (Fragment) OS=Homo sapiens OX=9606 GN=PRSS3 PE=1 SV=8	19.288	177	0.848914	-0.236309		2	26.7766	27.0129
B3KPJ4	PHC2	Polyhomeotic-like protein 2 OS=Homo sapiens OX=9606 GN=PHC2 PE=1 SV=1	50.403	464	1.33972	0.421932		2	25.3294	24.9075
B4DJ81	NDUFS1	NADH-ubiquinone oxidoreductase 75 kDa subunit, mitochondrial OS=Homo sapiens OX=9606 GN=NDUFS1 PE=1 SV=1	66.922	611	0.680701	-0.554906		2	27.4397	27.9946
B4DQA8	GOSR1	28 kDa Golgi SNARE protein OS=Homo sapiens OX=9606 GN=GOSR1 PE=1 SV=1	20.045	174	0.950389	-0.0734101		2	23.9754	24.0488
B4DXZ6	FXR1	Fragile X mental retardation syndrome-related protein 1 OS=Homo sapiens OX=9606 GN=FXR1 PE=1 SV=1	68.327	608	0.749343	-0.416301		2	27.5524	27.9687
B6VEX4	ABI1	Abl interactor 1 OS=Homo sapiens OX=9606 GN=ABI1 PE=1 SV=1	43.295	393	1.29817	0.376479		2	24.3184	23.9419
C9JN98	SERPINE2	Glia-derived nexin (Fragment) OS=Homo sapiens OX=9606 GN=SERPINE2 PE=1 SV=8	30.439	275	1.36202	0.445743		2	25.8191	25.3734
C9JUH3	CCM2	Cerebral cavernous malformations 2 protein OS=Homo sapiens OX=9606 GN=CCM2 PE=1 SV=1	38.818	347	0.988694	-0.0164039		2	24.9631	24.9795
D6R9P3	HNRNPAB	Heterogeneous nuclear ribonucleoprotein A/B OS=Homo sapiens OX=9606 GN=HNRNPAB PE=1 SV=1	30.303	280	0.750729	-0.413635		2	31.8067	32.2204
D6RC52	NHP2	Ribonucloprotein (Fragment) OS=Homo sapiens OX=9606 GN=NHP2 PE=1 SV=1	15.018	132	1.27576	0.351359		2	28.4951	28.1437
E5RI99	RPL30	60S ribosomal protein L30 (Fragment) OS=Homo sapiens OX=9606 GN=RPL30 PE=1 SV=1	12.656	114	1.25044	0.322433		2	25.7311	25.4087
E7EPN9	PRRC2C	Protein PRRC2C OS=Homo sapiens OX=9606 GN=PRRC2C PE=1 SV=1	308.777	2819	1.03899	0.0551863		2	28.1489	28.0938
E7EUT5	GAPDH	Glyceraldehyde-3-phosphate dehydrogenase OS=Homo sapiens OX=9606 GN=GAPDH PE=1 SV=1	27.871	260	0.924869	-0.11268		2	29.0137	29.1264
E7EX73	EIF4G1	Eukaryotic translation initiation factor 4 gamma 1 OS=Homo sapiens OX=9606 GN=EIF4G1 PE=1 SV=1	158.645	1436	1.48997	0.575286		2	26.897	26.3217
E9PFH1	RND3	Rho-related GTP-binding protein RhoE OS=Homo sapiens OX=9606 GN=RND3 PE=1 SV=1	12.68	115	0.725687	-0.46258		2	27.3427	27.8053
E9PGM9	RBM6	RNA-binding protein 6 OS=Homo sapiens OX=9606 GN=RBM6 PE=1 SV=1	113.929	991	1.06207	0.0868759		2	23.6038	23.5169
E9PLD0	RAB1B	Ras-related protein Rab-1B OS=Homo sapiens OX=9606 GN=RAB1B PE=1 SV=1	18.483	169	0.793045	-0.334526		2	29.3023	29.6368
E9PP50	CFL1	Cofilin, non-muscle isoform (Fragment) OS=Homo sapiens OX=9606 GN=CFL1 PE=1 SV=8	17.778	159	0.770262	-0.376578		2	25.4464	25.823
F5GZF0	CDK2AP1	Cyclin-dependent kinase 2-associated protein 1 (Fragment) OS=Homo sapiens OX=9606 GN=CDK2AP1 PE=1 SV=1	7.224	66	1.47348	0.559228		2	26.5349	25.9757
F8WA11	CLASP1	CLIP-associating protein 1 OS=Homo sapiens OX=9606 GN=CLASP1 PE=1 SV=2	162.758	1478	1.21771	0.284169		2	22.4716	22.1874
G8JLB6	HNRNPH1	Heterogeneous nuclear ribonucleoprotein H OS=Homo sapiens OX=9606 GN=HNRNPH1 PE=1 SV=1	51.23	472	0.854795	-0.22635		2	28.3413	28.5676
H0Y2V6	CEP170	Centrosomal protein of 170 kDa (Fragment) OS=Homo sapiens OX=9606 GN=CEP170 PE=1 SV=1	172.084	1558	1.1918	0.253147		2	26.343	26.0899
H0Y9H2	ADD1	Alpha-adducin (Fragment) OS=Homo sapiens OX=9606 GN=ADD1 PE=1 SV=1	48.519	444	1.18163	0.240783		2	25.8394	25.5986
H0Y9M8	NDUFS4	NADH dehydrogenase [ubiquinone] iron-sulfur protein 4, mitochondrial (Fragment) OS=Homo sapiens OX=9606 GN=NDUFS4 PE=1 SV=1	13.499	116	1.11165	0.152699		2	26.162	26.0093
H0YAQ0	ASH2L	Set1/Ash2 histone methyltransferase complex subunit ASH2 (Fragment) OS=Homo sapiens OX=9606 GN=ASH2L PE=1 SV=1	10.263	90	1.03693	0.0523185		2	23.4065	23.3542
H0YN81	WDR61	WD repeat-containing protein 61 (Fragment) OS=Homo sapiens OX=9606 GN=WDR61 PE=1 SV=1	32.253	294	1.01899	0.0271435		2	27.2573	27.2301
H3BM42	GLG1	Golgi apparatus protein 1 OS=Homo sapiens OX=9606 GN=GLG1 PE=1 SV=1	79.317	698	1.02886	0.04105		2	25.9305	25.8894
H3BMH2	RAB11A	Ras-related protein Rab-11A (Fragment) OS=Homo sapiens OX=9606 GN=RAB11A PE=4 SV=1	17.668	155	1.38145	0.466186		2	26.8288	26.3626
H7BZW6	SAP18	Histone deacetylase complex subunit SAP18 (Fragment) OS=Homo sapiens OX=9606 GN=SAP18 PE=1 SV=2	16.036	143	0.766865	-0.382955		2	25.4388	25.8217
H7C5W9	ATP2A2	Endoplasmic reticulum class 1/2 Ca(2+) ATPase (Fragment) OS=Homo sapiens OX=9606 GN=ATP2A2 PE=1 SV=1	102.591	933	0.762486	-0.391218		2	22.8206	23.2118
J3QS27	ZNF207	BUB3-interacting and GLEBS motif-containing protein ZNF207 (Fragment) OS=Homo sapiens OX=9606 GN=ZNF207 PE=1 SV=1	5.366	46	0.878426	-0.187008		2	25.7263	25.9133
M0QXN5	NUP62	Nuclear pore glycoprotein p62 OS=Homo sapiens OX=9606 GN=NUP62 PE=1 SV=1	45.615	446	0.720982	-0.471966		2	22.9059	23.3778
M0QY97	ZC3H4	Zinc finger CCCH domain-containing protein 4 (Fragment) OS=Homo sapiens OX=9606 GN=ZC3H4 PE=1 SV=1	95.538	910	0.842357	-0.247497		2	21.9192	22.1667
O00203	AP3B1	AP-3 complex subunit beta-1 OS=Homo sapiens OX=9606 GN=AP3B1 PE=1 SV=3	121.32	1094	1.42967	0.515679		2	29.0002	28.4845
O00303	EIF3F	Eukaryotic translation initiation factor 3 subunit F OS=Homo sapiens OX=9606 GN=EIF3F PE=1 SV=1	37.564	357	0.813624	-0.297566		2	30.5019	30.7995
O00483	NDUFA4	Cytochrome c oxidase subunit NDUFA4 OS=Homo sapiens OX=9606 GN=NDUFA4 PE=1 SV=1	9.37	81	0.884105	-0.177711		2	26.6017	26.7794
O00560	SDCBP	Syntenin-1 OS=Homo sapiens OX=9606 GN=SDCBP PE=1 SV=1	32.444	298	1.07841	0.108909		2	29.3409	29.2319
O14497	ARID1A	AT-rich interactive domain-containing protein 1A OS=Homo sapiens OX=9606 GN=ARID1A PE=1 SV=3	242.045	2285	0.90997	-0.136108		2	25.5629	25.699
O14949	UQCRQ	Cytochrome b-c1 complex subunit 8 OS=Homo sapiens OX=9606 GN=UQCRQ PE=1 SV=4	9.906	82	0.75359	-0.408149		2	24.8267	25.2349
O14974	PPP1R12A	Protein phosphatase 1 regulatory subunit 12A OS=Homo sapiens OX=9606 GN=PPP1R12A PE=1 SV=1	115.281	1030	0.686589	-0.542481		2	29.2676	29.8101
O43293	DAPK3	Death-associated protein kinase 3 OS=Homo sapiens OX=9606 GN=DAPK3 PE=1 SV=1	52.536	454	0.762307	-0.391555		2	27.4548	27.8464
O43491	EPB41L2	Band 4.1-like protein 2 OS=Homo sapiens OX=9606 GN=EPB41L2 PE=1 SV=1	112.588	1005	1.1998	0.262796		2	28.4851	28.2223
O43809	NUDT21	Cleavage and polyadenylation specificity factor subunit 5 OS=Homo sapiens OX=9606 GN=NUDT21 PE=1 SV=1	26.227	227	1.17789	0.2362		2	32.0852	31.849
O43852	CALU	Calumenin OS=Homo sapiens OX=9606 GN=CALU PE=1 SV=2	37.107	315	0.863452	-0.211812		2	27.6349	27.8467
O60506	SYNCRIP	Heterogeneous nuclear ribonucleoprotein Q OS=Homo sapiens OX=9606 GN=SYNCRIP PE=1 SV=2	69.603	623	0.838726	-0.253728		2	29.633	29.8867
O60884	DNAJA2	DnaJ homolog subfamily A member 2 OS=Homo sapiens OX=9606 GN=DNAJA2 PE=1 SV=1	45.746	412	1.47578	0.56148		2	29.4234	28.8619
O75489	NDUFS3	NADH dehydrogenase [ubiquinone] iron-sulfur protein 3, mitochondrial OS=Homo sapiens OX=9606 GN=NDUFS3 PE=1 SV=1	30.242	264	0.745918	-0.422911		2	26.6592	27.0821
O75528	TADA3	Transcriptional adapter 3 OS=Homo sapiens OX=9606 GN=TADA3 PE=1 SV=1	48.902	432	0.701353	-0.511787		2	24.9653	25.477
O75533	SF3B1	Splicing factor 3B subunit 1 OS=Homo sapiens OX=9606 GN=SF3B1 PE=1 SV=3	145.83	1304	1.15186	0.203962		2	26.5056	26.3017
O75934	BCAS2	Pre-mRNA-splicing factor SPF27 OS=Homo sapiens OX=9606 GN=BCAS2 PE=1 SV=1	26.131	225	1.13605	0.184022		2	28.3712	28.1872
O94925	GLS	Glutaminase kidney isoform, mitochondrial OS=Homo sapiens OX=9606 GN=GLS PE=1 SV=1	73.461	669	0.692386	-0.530352		2	26.3643	26.8947
O94973	AP2A2	AP-2 complex subunit alpha-2 OS=Homo sapiens OX=9606 GN=AP2A2 PE=1 SV=2	103.96	939	1.19912	0.261973		2	29.1092	28.8472
O95202	LETM1	Mitochondrial proton/calcium exchanger protein OS=Homo sapiens OX=9606 GN=LETM1 PE=1 SV=1	83.354	739	1.15076	0.202593		2	27.0449	26.8423
O95363	FARS2	Phenylalanine--tRNA ligase, mitochondrial OS=Homo sapiens OX=9606 GN=FARS2 PE=1 SV=1	52.357	451	1.39717	0.482511		2	30.292	29.8095
O95399	UTS2	Urotensin-2 OS=Homo sapiens OX=9606 GN=UTS2 PE=1 SV=1	14.296	124	1.09283	0.128066		2	25.9423	25.8143
O95400	CD2BP2	CD2 antigen cytoplasmic tail-binding protein 2 OS=Homo sapiens OX=9606 GN=CD2BP2 PE=1 SV=1	37.646	341	0.874851	-0.192891		2	27.6147	27.8076
O95782	AP2A1	AP-2 complex subunit alpha-1 OS=Homo sapiens OX=9606 GN=AP2A1 PE=1 SV=3	107.546	977	0.908434	-0.138546		2	30.6395	30.7781
P02545	LMNA	Prelamin-A/C OS=Homo sapiens OX=9606 GN=LMNA PE=1 SV=1	74.139	664	1.06496	0.090799		2	27.499	27.4082
P02792	FTL	Ferritin light chain OS=Homo sapiens OX=9606 GN=FTL PE=1 SV=2	20.02	175	0.818386	-0.289147		2	24.2331	24.5222
P04083	ANXA1	Annexin A1 OS=Homo sapiens OX=9606 GN=ANXA1 PE=1 SV=2	38.714	346	0.85544	-0.225262		2	25.381	25.6062
P04792	HSPB1	Heat shock protein beta-1 OS=Homo sapiens OX=9606 GN=HSPB1 PE=1 SV=2	22.783	205	1.01284	0.0184032		2	30.1594	30.141
P05109	S100A8	Protein S100-A8 OS=Homo sapiens OX=9606 GN=S100A8 PE=1 SV=1	10.835	93	0.800775	-0.320531		2	26.8114	27.1319
P05121	SERPINE1	Plasminogen activator inhibitor 1 OS=Homo sapiens OX=9606 GN=SERPINE1 PE=1 SV=1	45.06	402	1.1229	0.167226		2	24.6884	24.5212
P05198	EIF2S1	Eukaryotic translation initiation factor 2 subunit 1 OS=Homo sapiens OX=9606 GN=EIF2S1 PE=1 SV=3	36.112	315	1.39139	0.476528		2	29.7981	29.3216
P05412	JUN	Transcription factor AP-1 OS=Homo sapiens OX=9606 GN=JUN PE=1 SV=2	35.676	331	1.07855	0.109092		2	26.4596	26.3505
P06576	ATP5F1B	ATP synthase subunit beta, mitochondrial OS=Homo sapiens OX=9606 GN=ATP5F1B PE=1 SV=3	56.56	529	0.820649	-0.285163		2	28.9577	29.2428
P06730	EIF4E	Eukaryotic translation initiation factor 4E OS=Homo sapiens OX=9606 GN=EIF4E PE=1 SV=2	25.097	217	0.690943	-0.533362		2	26.2959	26.8293
P06733	ENO1	Alpha-enolase OS=Homo sapiens OX=9606 GN=ENO1 PE=1 SV=2	47.169	434	0.737376	-0.439527		2	26.0664	26.5059
P06748	NPM1	Nucleophosmin OS=Homo sapiens OX=9606 GN=NPM1 PE=1 SV=2	32.575	294	0.91442	-0.129072		2	30.5389	30.668
P07910	HNRNPC	Heterogeneous nuclear ribonucleoproteins C1/C2 OS=Homo sapiens OX=9606 GN=HNRNPC PE=1 SV=4	33.67	306	0.765164	-0.386158		2	26.3676	26.7538
P08574	CYC1	Cytochrome c1, heme protein, mitochondrial OS=Homo sapiens OX=9606 GN=CYC1 PE=1 SV=3	35.422	325	0.717523	-0.478904		2	29.5069	29.9858
P08579	SNRPB2	U2 small nuclear ribonucleoprotein B'' OS=Homo sapiens OX=9606 GN=SNRPB2 PE=1 SV=1	25.486	225	1.47324	0.558989		2	26.7231	26.1641
P08670	VIM	Vimentin OS=Homo sapiens OX=9606 GN=VIM PE=1 SV=4	53.652	466	0.852218	-0.230705		2	37.031	37.2617
P09012	SNRPA	U1 small nuclear ribonucleoprotein A OS=Homo sapiens OX=9606 GN=SNRPA PE=1 SV=3	31.28	282	1.27502	0.350517		2	30.2769	29.9263
P09669	COX6C	Cytochrome c oxidase subunit 6C OS=Homo sapiens OX=9606 GN=COX6C PE=1 SV=2	8.781	75	1.08944	0.123588		2	26.7303	26.6067
P0C864	DANCR	Putative uncharacterized protein DANCR OS=Homo sapiens OX=9606 GN=DANCR PE=5 SV=1	16.785	163	0.984115	-0.0231016		2	29.0319	29.055
P0CJ78	ZNF865	Zinc finger protein 865 OS=Homo sapiens OX=9606 GN=ZNF865 PE=1 SV=1	111.077	1059	1.01651	0.0236279		2	29.6164	29.5928
P11142	HSPA8	Heat shock cognate 71 kDa protein OS=Homo sapiens OX=9606 GN=HSPA8 PE=1 SV=1	70.898	646	0.923	-0.115598		2	31.8773	31.9929
P11940	PABPC1	Polyadenylate-binding protein 1 OS=Homo sapiens OX=9606 GN=PABPC1 PE=1 SV=2	70.671	636	0.910625	-0.135071		2	29.4229	29.558
P12268	IMPDH2	Inosine-5'-monophosphate dehydrogenase 2 OS=Homo sapiens OX=9606 GN=IMPDH2 PE=1 SV=2	55.805	514	0.938776	-0.0911471		2	26.1568	26.2479
P13984	GTF2F2	General transcription factor IIF subunit 2 OS=Homo sapiens OX=9606 GN=GTF2F2 PE=1 SV=2	28.38	249	1.13231	0.179268		2	29.3607	29.1814
P16989	YBX3	Y-box-binding protein 3 OS=Homo sapiens OX=9606 GN=YBX3 PE=1 SV=4	40.09	372	0.947712	-0.0774791		2	25.8914	25.9688
P17066	HSPA6	Heat shock 70 kDa protein 6 OS=Homo sapiens OX=9606 GN=HSPA6 PE=1 SV=2	71.028	643	0.759461	-0.396953		2	27.3323	27.7292
P17096	HMGA1	High mobility group protein HMG-I/HMG-Y OS=Homo sapiens OX=9606 GN=HMGA1 PE=1 SV=3	11.676	107	0.708435	-0.497293		2	28.1995	28.6968
P21291	CSRP1	Cysteine and glycine-rich protein 1 OS=Homo sapiens OX=9606 GN=CSRP1 PE=1 SV=3	20.567	193	0.796878	-0.32757		2	28.9809	29.3085
P23258	TUBG1	Tubulin gamma-1 chain OS=Homo sapiens OX=9606 GN=TUBG1 PE=1 SV=2	51.17	451	0.686014	-0.54369		2	27.7696	28.3133
P23284	PPIB	Peptidyl-prolyl cis-trans isomerase B OS=Homo sapiens OX=9606 GN=PPIB PE=1 SV=2	23.743	216	1.18591	0.245988		2	25.0644	24.8184
P23396	RPS3	40S ribosomal protein S3 OS=Homo sapiens OX=9606 GN=RPS3 PE=1 SV=2	26.688	243	1.16577	0.221286		2	30.2302	30.0089
P25205	MCM3	DNA replication licensing factor MCM3 OS=Homo sapiens OX=9606 GN=MCM3 PE=1 SV=3	90.981	808	1.00156	0.00224968		2	29.4466	29.4443
P26038	MSN	Moesin OS=Homo sapiens OX=9606 GN=MSN PE=1 SV=3	67.82	577	1.1213	0.165167		2	30.7001	30.5349
P26358	DNMT1	DNA (cytosine-5)-methyltransferase 1 OS=Homo sapiens OX=9606 GN=DNMT1 PE=1 SV=2	183.165	1616	1.32473	0.405697		2	27.4569	27.0512
P26583	HMGB2	High mobility group protein B2 OS=Homo sapiens OX=9606 GN=HMGB2 PE=1 SV=2	24.034	209	0.897134	-0.156605		2	27.6714	27.828
P30153	PPP2R1A	Serine/threonine-protein phosphatase 2A 65 kDa regulatory subunit A alpha isoform OS=Homo sapiens OX=9606 GN=PPP2R1A PE=1 SV=4	65.309	589	1.29405	0.371893		2	26.9925	26.6206
P31151	S100A7	Protein S100-A7 OS=Homo sapiens OX=9606 GN=S100A7 PE=1 SV=4	11.471	101	1.45131	0.53736		2	27.2394	26.702
P33176	KIF5B	Kinesin-1 heavy chain OS=Homo sapiens OX=9606 GN=KIF5B PE=1 SV=1	109.685	963	1.31955	0.400043		2	30.8931	30.493
P35232	PHB	Prohibitin OS=Homo sapiens OX=9606 GN=PHB PE=1 SV=1	29.804	272	1.08067	0.11193		2	28.2348	28.1228
P38646	HSPA9	Stress-70 protein, mitochondrial OS=Homo sapiens OX=9606 GN=HSPA9 PE=1 SV=2	73.681	679	1.02747	0.0390901		2	28.9745	28.9354
P40429	RPL13A	60S ribosomal protein L13a OS=Homo sapiens OX=9606 GN=RPL13A PE=1 SV=2	23.577	203	0.949106	-0.0753582		2	26.2901	26.3654
P41091	EIF2S3	Eukaryotic translation initiation factor 2 subunit 3 OS=Homo sapiens OX=9606 GN=EIF2S3 PE=1 SV=3	51.11	472	1.2357	0.305324		2	29.5569	29.2516
P42166	TMPO	Lamina-associated polypeptide 2, isoform alpha OS=Homo sapiens OX=9606 GN=TMPO PE=1 SV=2	75.492	694	0.761001	-0.394029		2	27.3786	27.7726
P42677	RPS27	40S ribosomal protein S27 OS=Homo sapiens OX=9606 GN=RPS27 PE=1 SV=3	9.461	84	0.976804	-0.0338595		2	27.6204	27.6543
P46777	RPL5	60S ribosomal protein L5 OS=Homo sapiens OX=9606 GN=RPL5 PE=1 SV=3	34.363	297	1.17664	0.234668		2	27.3899	27.1552
P46778	RPL21	60S ribosomal protein L21 OS=Homo sapiens OX=9606 GN=RPL21 PE=1 SV=2	18.565	160	1.44555	0.531622		2	29.2035	28.6719
P46781	RPS9	40S ribosomal protein S9 OS=Homo sapiens OX=9606 GN=RPS9 PE=1 SV=3	22.591	194	1.1351	0.182822		2	31.0373	30.8545
P46940	IQGAP1	Ras GTPase-activating-like protein IQGAP1 OS=Homo sapiens OX=9606 GN=IQGAP1 PE=1 SV=1	189.252	1657	1.24439	0.315439		2	33.4219	33.1065
P48059	LIMS1	LIM and senescent cell antigen-like-containing domain protein 1 OS=Homo sapiens OX=9606 GN=LIMS1 PE=1 SV=4	37.251	325	0.78541	-0.348481		2	25.9417	26.2902
P49023	PXN	Paxillin OS=Homo sapiens OX=9606 GN=PXN PE=1 SV=3	64.505	591	0.815705	-0.293881		2	25.6811	25.975
P51148	RAB5C	Ras-related protein Rab-5C OS=Homo sapiens OX=9606 GN=RAB5C PE=1 SV=2	23.483	216	0.763137	-0.389986		2	26.4545	26.8445
P51149	RAB7A	Ras-related protein Rab-7a OS=Homo sapiens OX=9606 GN=RAB7A PE=1 SV=1	23.49	207	0.810114	-0.303803		2	30.2768	30.5806
P51151	RAB9A	Ras-related protein Rab-9A OS=Homo sapiens OX=9606 GN=RAB9A PE=1 SV=1	22.838	201	1.1906	0.251688		2	26.1194	25.8677
P52292	KPNA2	Importin subunit alpha-1 OS=Homo sapiens OX=9606 GN=KPNA2 PE=1 SV=1	57.862	529	1.15041	0.202147		2	25.0899	24.8877
P52815	MRPL12	39S ribosomal protein L12, mitochondrial OS=Homo sapiens OX=9606 GN=MRPL12 PE=1 SV=2	21.348	198	1.01578	0.0225918		2	29.1554	29.1328
P53618	COPB1	Coatomer subunit beta OS=Homo sapiens OX=9606 GN=COPB1 PE=1 SV=3	107.142	953	0.831027	-0.267032		2	27.4953	27.7624
P54136	RARS1	Arginine--tRNA ligase, cytoplasmic OS=Homo sapiens OX=9606 GN=RARS1 PE=1 SV=2	75.379	660	0.928121	-0.107614		2	28.3734	28.481
P55042	RRAD	GTP-binding protein RAD OS=Homo sapiens OX=9606 GN=RRAD PE=1 SV=2	33.245	308	1.20854	0.27326		2	29.051	28.7777
P55072	VCP	Transitional endoplasmic reticulum ATPase OS=Homo sapiens OX=9606 GN=VCP PE=1 SV=4	89.322	806	0.846415	-0.240563		2	23.7364	23.977
P60228	EIF3E	Eukaryotic translation initiation factor 3 subunit E OS=Homo sapiens OX=9606 GN=EIF3E PE=1 SV=1	52.221	445	1.00449	0.0064658		2	29.3873	29.3808
P60953	CDC42	Cell division control protein 42 homolog OS=Homo sapiens OX=9606 GN=CDC42 PE=1 SV=2	21.259	191	1.12383	0.168424		2	28.9025	28.7341
P61026	RAB10	Ras-related protein Rab-10 OS=Homo sapiens OX=9606 GN=RAB10 PE=1 SV=1	22.541	200	0.968107	-0.0467623		2	26.898	26.9448
P62081	RPS7	40S ribosomal protein S7 OS=Homo sapiens OX=9606 GN=RPS7 PE=1 SV=1	22.127	194	1.40686	0.492475		2	31.1082	30.6157
P62140	PPP1CB	Serine/threonine-protein phosphatase PP1-beta catalytic subunit OS=Homo sapiens OX=9606 GN=PPP1CB PE=1 SV=3	37.187	327	0.942387	-0.0856083		2	28.5974	28.683
P62249	RPS16	40S ribosomal protein S16 OS=Homo sapiens OX=9606 GN=RPS16 PE=1 SV=2	16.445	146	1.46143	0.547384		2	28.8124	28.265
P62306	SNRPF	Small nuclear ribonucleoprotein F OS=Homo sapiens OX=9606 GN=SNRPF PE=1 SV=1	9.725	86	1.43511	0.521158		2	29.5491	29.0279
P62316	SNRPD2	Small nuclear ribonucleoprotein Sm D2 OS=Homo sapiens OX=9606 GN=SNRPD2 PE=1 SV=1	13.527	118	1.46428	0.550191		2	31.6358	31.0856
P62318	SNRPD3	Small nuclear ribonucleoprotein Sm D3 OS=Homo sapiens OX=9606 GN=SNRPD3 PE=1 SV=1	13.916	126	1.41954	0.50542		2	32.4736	31.9682
P62834	RAP1A	Ras-related protein Rap-1A OS=Homo sapiens OX=9606 GN=RAP1A PE=1 SV=1	20.987	184	0.880064	-0.18432		2	25.4671	25.6514
P63010	AP2B1	AP-2 complex subunit beta OS=Homo sapiens OX=9606 GN=AP2B1 PE=1 SV=1	104.553	937	0.932642	-0.100605		2	32.919	33.0196
P63104	YWHAZ	14-3-3 protein zeta/delta OS=Homo sapiens OX=9606 GN=YWHAZ PE=1 SV=1	27.745	245	1.21593	0.282059		2	24.2818	23.9997
P68104	EEF1A1	Elongation factor 1-alpha 1 OS=Homo sapiens OX=9606 GN=EEF1A1 PE=1 SV=1	50.141	462	0.94708	-0.0784418		2	31.5427	31.6212
P68363	TUBA1B	Tubulin alpha-1B chain OS=Homo sapiens OX=9606 GN=TUBA1B PE=1 SV=1	50.152	451	1.02941	0.0418212		2	31.941	31.8992
P68366	TUBA4A	Tubulin alpha-4A chain OS=Homo sapiens OX=9606 GN=TUBA4A PE=1 SV=1	49.924	448	0.907698	-0.139715		2	26.4074	26.5471
P68371	TUBB4B	Tubulin beta-4B chain OS=Homo sapiens OX=9606 GN=TUBB4B PE=1 SV=1	49.831	445	0.773923	-0.369739		2	29.574	29.9438
P84090	ERH	Enhancer of rudimentary homolog OS=Homo sapiens OX=9606 GN=ERH PE=1 SV=1	12.259	104	1.49232	0.577556		2	29.0968	28.5193
P84103	SRSF3	Serine/arginine-rich splicing factor 3 OS=Homo sapiens OX=9606 GN=SRSF3 PE=1 SV=1	19.33	164	0.751408	-0.412331		2	27.1544	27.5667
P85037	FOXK1	Forkhead box protein K1 OS=Homo sapiens OX=9606 GN=FOXK1 PE=1 SV=1	75.457	733	1.46671	0.552582		2	24.9643	24.4117
Q00059	TFAM	Transcription factor A, mitochondrial OS=Homo sapiens OX=9606 GN=TFAM PE=1 SV=1	29.097	246	1.14012	0.189182		2	30.8115	30.6224
Q01082	SPTBN1	Spectrin beta chain, non-erythrocytic 1 OS=Homo sapiens OX=9606 GN=SPTBN1 PE=1 SV=2	274.609	2364	1.32351	0.40437		2	29.9429	29.5386
Q03135	CAV1	Caveolin-1 OS=Homo sapiens OX=9606 GN=CAV1 PE=1 SV=4	20.472	178	0.878362	-0.187113		2	30.1666	30.3537
Q04837	SSBP1	Single-stranded DNA-binding protein, mitochondrial OS=Homo sapiens OX=9606 GN=SSBP1 PE=1 SV=1	17.26	148	1.07943	0.110269		2	33.4856	33.3753
Q06587	RING1	E3 ubiquitin-protein ligase RING1 OS=Homo sapiens OX=9606 GN=RING1 PE=1 SV=2	42.429	406	1.00848	0.0121865		2	26.1095	26.0973
Q07065	CKAP4	Cytoskeleton-associated protein 4 OS=Homo sapiens OX=9606 GN=CKAP4 PE=1 SV=2	66.022	602	1.34092	0.423219		2	33.4112	32.988
Q07157	TJP1	Tight junction protein ZO-1 OS=Homo sapiens OX=9606 GN=TJP1 PE=1 SV=3	195.459	1748	1.00801	0.0115166		2	28.0106	27.9991
Q07666	KHDRBS1	KH domain-containing, RNA-binding, signal transduction-associated protein 1 OS=Homo sapiens OX=9606 GN=KHDRBS1 PE=1 SV=1	48.227	443	0.775753	-0.36633		2	29.9757	30.342
Q07955	SRSF1	Serine/arginine-rich splicing factor 1 OS=Homo sapiens OX=9606 GN=SRSF1 PE=1 SV=2	27.745	248	1.10094	0.138737		2	28.7586	28.6199
Q08211	DHX9	ATP-dependent RNA helicase A OS=Homo sapiens OX=9606 GN=DHX9 PE=1 SV=4	140.958	1270	0.834751	-0.260582		2	24.8678	25.1284
Q09028	RBBP4	Histone-binding protein RBBP4 OS=Homo sapiens OX=9606 GN=RBBP4 PE=1 SV=3	47.656	425	0.950384	-0.0734168		2	29.743	29.8165
Q12904	AIMP1	Aminoacyl tRNA synthase complex-interacting multifunctional protein 1 OS=Homo sapiens OX=9606 GN=AIMP1 PE=1 SV=2	34.353	312	0.906512	-0.141601		2	28.7627	28.9043
Q12965	MYO1E	Unconventional myosin-Ie OS=Homo sapiens OX=9606 GN=MYO1E PE=1 SV=2	127.062	1108	1.36228	0.446019		2	22.7542	22.3081
Q13015	MLLT11	Protein AF1q OS=Homo sapiens OX=9606 GN=MLLT11 PE=1 SV=1	10.061	90	1.38051	0.465204		2	25.2286	24.7634
Q13155	AIMP2	Aminoacyl tRNA synthase complex-interacting multifunctional protein 2 OS=Homo sapiens OX=9606 GN=AIMP2 PE=1 SV=2	35.349	320	0.859383	-0.218626		2	28.9841	29.2027
Q13200	PSMD2	26S proteasome non-ATPase regulatory subunit 2 OS=Homo sapiens OX=9606 GN=PSMD2 PE=1 SV=3	100.2	908	0.970059	-0.043856		2	23.241	23.2849
Q13242	SRSF9	Serine/arginine-rich splicing factor 9 OS=Homo sapiens OX=9606 GN=SRSF9 PE=1 SV=1	25.542	221	0.790366	-0.339407		2	28.8174	29.1568
Q13263	TRIM28	Transcription intermediary factor 1-beta OS=Homo sapiens OX=9606 GN=TRIM28 PE=1 SV=5	88.55	835	0.681329	-0.553577		2	28.9595	29.5131
Q13435	SF3B2	Splicing factor 3B subunit 2 OS=Homo sapiens OX=9606 GN=SF3B2 PE=1 SV=2	100.228	895	1.07561	0.105157		2	30.0965	29.9913
Q13442	PDAP1	28 kDa heat- and acid-stable phosphoprotein OS=Homo sapiens OX=9606 GN=PDAP1 PE=1 SV=1	20.63	181	1.20902	0.273842		2	27.6016	27.3277
Q13501	SQSTM1	Sequestosome-1 OS=Homo sapiens OX=9606 GN=SQSTM1 PE=1 SV=1	47.687	440	1.2373	0.30719		2	28.1672	27.8601
Q13503	MED21	Mediator of RNA polymerase II transcription subunit 21 OS=Homo sapiens OX=9606 GN=MED21 PE=1 SV=1	15.564	144	0.998167	-0.00264662		2	26.9004	26.903
Q13509	TUBB3	Tubulin beta-3 chain OS=Homo sapiens OX=9606 GN=TUBB3 PE=1 SV=2	50.433	450	1.37754	0.462097		2	29.6684	29.2063
Q13555	CAMK2G	Calcium/calmodulin-dependent protein kinase type II subunit gamma OS=Homo sapiens OX=9606 GN=CAMK2G PE=1 SV=4	62.607	558	1.24864	0.320359		2	25.6422	25.3218
Q14011	CIRBP	Cold-inducible RNA-binding protein OS=Homo sapiens OX=9606 GN=CIRBP PE=1 SV=1	18.648	172	0.779349	-0.359659		2	29.6543	30.014
Q14498	RBM39	RNA-binding protein 39 OS=Homo sapiens OX=9606 GN=RBM39 PE=1 SV=2	59.38	530	1.32981	0.411222		2	27.1214	26.7102
Q14847	LASP1	LIM and SH3 domain protein 1 OS=Homo sapiens OX=9606 GN=LASP1 PE=1 SV=2	29.717	261	1.46241	0.548349		2	26.6919	26.1436
Q15024	EXOSC7	Exosome complex component RRP42 OS=Homo sapiens OX=9606 GN=EXOSC7 PE=1 SV=3	31.821	291	1.20349	0.267223		2	28.0253	27.7581
Q15029	EFTUD2	116 kDa U5 small nuclear ribonucleoprotein component OS=Homo sapiens OX=9606 GN=EFTUD2 PE=1 SV=1	109.436	972	0.724203	-0.465534		2	27.6544	28.1199
Q15046	KARS1	Lysine--tRNA ligase OS=Homo sapiens OX=9606 GN=KARS1 PE=1 SV=3	68.048	597	0.710924	-0.492232		2	28.4468	28.939
Q15149	PLEC	Plectin OS=Homo sapiens OX=9606 GN=PLEC PE=1 SV=3	531.791	4684	0.826826	-0.274344		2	31.416	31.6903
Q15293	RCN1	Reticulocalbin-1 OS=Homo sapiens OX=9606 GN=RCN1 PE=1 SV=1	38.89	331	0.859605	-0.218255		2	28.202	28.4202
Q15393	SF3B3	Splicing factor 3B subunit 3 OS=Homo sapiens OX=9606 GN=SF3B3 PE=1 SV=4	135.577	1217	1.10923	0.149557		2	30.0436	29.8941
Q15428	SF3A2	Splicing factor 3A subunit 2 OS=Homo sapiens OX=9606 GN=SF3A2 PE=1 SV=2	49.256	464	1.19542	0.257523		2	26.9552	26.6976
Q16531	DDB1	DNA damage-binding protein 1 OS=Homo sapiens OX=9606 GN=DDB1 PE=1 SV=1	126.968	1140	0.79478	-0.331373		2	29.6439	29.9753
Q16576	RBBP7	Histone-binding protein RBBP7 OS=Homo sapiens OX=9606 GN=RBBP7 PE=1 SV=1	47.82	425	0.928977	-0.106285		2	25.8428	25.9491
Q16891	IMMT	MICOS complex subunit MIC60 OS=Homo sapiens OX=9606 GN=IMMT PE=1 SV=1	83.678	758	0.748431	-0.418059		2	27.2837	27.7018
Q3MHD2	LSM12	Protein LSM12 homolog OS=Homo sapiens OX=9606 GN=LSM12 PE=1 SV=2	21.701	195	0.715305	-0.48337		2	26.4744	26.9578
Q49AN9	SNRPG	Small nuclear ribonucleoprotein G OS=Homo sapiens OX=9606 GN=SNRPG PE=1 SV=1	7.101	64	0.859156	-0.219009		2	30.6743	30.8933
Q56VL3	OCIAD2	OCIA domain-containing protein 2 OS=Homo sapiens OX=9606 GN=OCIAD2 PE=1 SV=1	16.954	154	1.05541	0.0778007		2	26.9208	26.843
Q5JP53	TUBB	Tubulin beta chain OS=Homo sapiens OX=9606 GN=TUBB PE=1 SV=1	47.767	426	1.14092	0.190203		2	32.2999	32.1097
Q5M775	SPECC1	Cytospin-B OS=Homo sapiens OX=9606 GN=SPECC1 PE=1 SV=1	118.585	1068	0.841815	-0.248425		2	23.7281	23.9765
Q5RKV6	EXOSC6	Exosome complex component MTR3 OS=Homo sapiens OX=9606 GN=EXOSC6 PE=1 SV=1	28.235	272	0.975912	-0.0351764		2	28.5735	28.6087
Q5W0J0	RAB18	Ras-related protein Rab-18 OS=Homo sapiens OX=9606 GN=RAB18 PE=1 SV=1	18.023	161	1.20499	0.269021		2	25.3245	25.0555
Q69YQ0	SPECC1L	Cytospin-A OS=Homo sapiens OX=9606 GN=SPECC1L PE=1 SV=2	124.602	1117	1.47187	0.557648		2	28.1159	27.5583
Q6NZ67	MZT2B	Mitotic-spindle organizing protein 2B OS=Homo sapiens OX=9606 GN=MZT2B PE=1 SV=1	16.226	158	1.03816	0.0540222		2	27.8992	27.8452
Q6NZY4	ZCCHC8	Zinc finger CCHC domain-containing protein 8 OS=Homo sapiens OX=9606 GN=ZCCHC8 PE=1 SV=2	78.577	707	1.04544	0.0641044		2	23.5932	23.5291
Q6ZUT6	CCDC9B	Coiled-coil domain-containing protein 9B OS=Homo sapiens OX=9606 GN=CCDC9B PE=1 SV=1	57.325	534	0.927145	-0.109134		2	23.937	24.0461
Q71RC2	LARP4	La-related protein 4 OS=Homo sapiens OX=9606 GN=LARP4 PE=1 SV=3	80.596	724	0.677072	-0.56262		2	25.8986	26.4613
Q7L0Y3	TRMT10C	tRNA methyltransferase 10 homolog C OS=Homo sapiens OX=9606 GN=TRMT10C PE=1 SV=2	47.347	403	1.19082	0.25196		2	29.47	29.218
Q7L2H7	EIF3M	Eukaryotic translation initiation factor 3 subunit M OS=Homo sapiens OX=9606 GN=EIF3M PE=1 SV=1	42.503	374	0.761847	-0.392428		2	30.4175	30.8099
Q7RTV0	PHF5A	PHD finger-like domain-containing protein 5A OS=Homo sapiens OX=9606 GN=PHF5A PE=1 SV=1	12.405	110	1.43735	0.523416		2	28.7847	28.2613
Q7Z2W4	ZC3HAV1	Zinc finger CCCH-type antiviral protein 1 OS=Homo sapiens OX=9606 GN=ZC3HAV1 PE=1 SV=3	101.431	902	1.21551	0.281561		2	28.599	28.3175
Q7Z4V5	HDGFL2	Hepatoma-derived growth factor-related protein 2 OS=Homo sapiens OX=9606 GN=HDGFL2 PE=1 SV=1	74.317	671	0.965456	-0.0507172		2	28.4019	28.4526
Q86UE4	MTDH	Protein LYRIC OS=Homo sapiens OX=9606 GN=MTDH PE=1 SV=2	63.837	582	0.867171	-0.205612		2	28.5507	28.7563
Q86UP2	KTN1	Kinectin OS=Homo sapiens OX=9606 GN=KTN1 PE=1 SV=1	156.275	1357	0.742972	-0.428621		2	28.3986	28.8273
Q8IWZ8	SUGP1	SURP and G-patch domain-containing protein 1 OS=Homo sapiens OX=9606 GN=SUGP1 PE=1 SV=2	72.471	645	0.919053	-0.121781		2	23.3366	23.4584
Q8N1G4	LRRC47	Leucine-rich repeat-containing protein 47 OS=Homo sapiens OX=9606 GN=LRRC47 PE=1 SV=1	63.473	583	1.34621	0.428904		2	29.6257	29.1968
Q8TAT6	NPLOC4	Nuclear protein localization protein 4 homolog OS=Homo sapiens OX=9606 GN=NPLOC4 PE=1 SV=3	68.12	608	1.40681	0.492424		2	24.8048	24.3124
Q8WU90	ZC3H15	Zinc finger CCCH domain-containing protein 15 OS=Homo sapiens OX=9606 GN=ZC3H15 PE=1 SV=1	48.602	426	0.960027	-0.0588532		2	25.8021	25.8609
Q8WVC0	LEO1	RNA polymerase-associated protein LEO1 OS=Homo sapiens OX=9606 GN=LEO1 PE=1 SV=1	75.404	666	0.801774	-0.318733		2	28.2454	28.5641
Q8WW22	DNAJA4	DnaJ homolog subfamily A member 4 OS=Homo sapiens OX=9606 GN=DNAJA4 PE=1 SV=1	44.798	397	0.902733	-0.147629		2	26.06	26.2077
Q92900	UPF1	Regulator of nonsense transcripts 1 OS=Homo sapiens OX=9606 GN=UPF1 PE=1 SV=2	124.345	1129	1.16768	0.223647		2	28.5149	28.2912
Q92922	SMARCC1	SWI/SNF complex subunit SMARCC1 OS=Homo sapiens OX=9606 GN=SMARCC1 PE=1 SV=3	122.867	1105	1.07707	0.107114		2	23.8434	23.7362
Q969G5	CAVIN3	Caveolae-associated protein 3 OS=Homo sapiens OX=9606 GN=CAVIN3 PE=1 SV=3	27.701	261	1.26495	0.339083		2	30.9649	30.6258
Q96A33	CCDC47	Coiled-coil domain-containing protein 47 OS=Homo sapiens OX=9606 GN=CCDC47 PE=1 SV=1	55.874	483	1.01338	0.0191746		2	28.3856	28.3664
Q96B26	EXOSC8	Exosome complex component RRP43 OS=Homo sapiens OX=9606 GN=EXOSC8 PE=1 SV=1	30.04	276	1.21498	0.280934		2	28.755	28.4741
Q96BY6	DOCK10	Dedicator of cytokinesis protein 10 OS=Homo sapiens OX=9606 GN=DOCK10 PE=1 SV=3	249.531	2186	1.35148	0.434542		2	27.986	27.5515
Q96CT7	CCDC124	Coiled-coil domain-containing protein 124 OS=Homo sapiens OX=9606 GN=CCDC124 PE=1 SV=1	25.835	223	0.91366	-0.130271		2	26.6814	26.8116
Q96HR8	NAF1	H/ACA ribonucleoprotein complex non-core subunit NAF1 OS=Homo sapiens OX=9606 GN=NAF1 PE=1 SV=2	53.717	494	1.49579	0.580909		2	25.4107	24.8298
Q96IX5	ATP5MD	ATP synthase membrane subunit DAPIT, mitochondrial OS=Homo sapiens OX=9606 GN=ATP5MD PE=1 SV=1	6.458	58	0.857098	-0.222468		2	27.2874	27.5098
Q96MG7	NSMCE3	Non-structural maintenance of chromosomes element 3 homolog OS=Homo sapiens OX=9606 GN=NSMCE3 PE=1 SV=1	34.308	304	1.28997	0.367332		2	24.2397	23.8724
Q96PK6	RBM14	RNA-binding protein 14 OS=Homo sapiens OX=9606 GN=RBM14 PE=1 SV=2	69.492	669	0.739715	-0.434959		2	29.1578	29.5927
Q96QC0	PPP1R10	Serine/threonine-protein phosphatase 1 regulatory subunit 10 OS=Homo sapiens OX=9606 GN=PPP1R10 PE=1 SV=1	99.058	940	0.722456	-0.469019		2	27.155	27.624
Q96SB8	SMC6	Structural maintenance of chromosomes protein 6 OS=Homo sapiens OX=9606 GN=SMC6 PE=1 SV=2	126.326	1091	1.27497	0.350464		2	21.9331	21.5827
Q99613	EIF3C	Eukaryotic translation initiation factor 3 subunit C OS=Homo sapiens OX=9606 GN=EIF3C PE=1 SV=1	105.344	913	0.784017	-0.351044		2	27.7663	28.1173
Q9BQP7	MGME1	Mitochondrial genome maintenance exonuclease 1 OS=Homo sapiens OX=9606 GN=MGME1 PE=1 SV=1	39.421	344	1.03708	0.0525262		2	29.4554	29.4029
Q9BTC0	DIDO1	Death-inducer obliterator 1 OS=Homo sapiens OX=9606 GN=DIDO1 PE=1 SV=5	243.873	2240	1.13483	0.182471		2	25.1028	24.9203
Q9BV36	MLPH	Melanophilin OS=Homo sapiens OX=9606 GN=MLPH PE=1 SV=1	65.949	600	1.41072	0.496432		2	26.2336	25.7371
Q9BWJ5	SF3B5	Splicing factor 3B subunit 5 OS=Homo sapiens OX=9606 GN=SF3B5 PE=1 SV=1	10.135	86	1.26164	0.335301		2	28.7438	28.4085
Q9BXF6	RAB11FIP5	Rab11 family-interacting protein 5 OS=Homo sapiens OX=9606 GN=RAB11FIP5 PE=1 SV=1	70.415	653	1.11671	0.15926		2	30.8565	30.6973
Q9BZF9	UACA	Uveal autoantigen with coiled-coil domains and ankyrin repeats OS=Homo sapiens OX=9606 GN=UACA PE=1 SV=2	162.505	1416	1.09724	0.133883		2	27.8069	27.673
Q9C005	DPY30	Protein dpy-30 homolog OS=Homo sapiens OX=9606 GN=DPY30 PE=1 SV=1	11.25	99	0.986045	-0.0202751		2	26.9062	26.9265
Q9H0B6	KLC2	Kinesin light chain 2 OS=Homo sapiens OX=9606 GN=KLC2 PE=1 SV=1	68.935	622	1.31368	0.393618		2	29.5823	29.1887
Q9H2D6	TRIOBP	TRIO and F-actin-binding protein OS=Homo sapiens OX=9606 GN=TRIOBP PE=1 SV=3	261.376	2365	0.989752	-0.0148604		2	28.5217	28.5365
Q9H2W6	MRPL46	39S ribosomal protein L46, mitochondrial OS=Homo sapiens OX=9606 GN=MRPL46 PE=1 SV=1	31.705	279	0.867645	-0.204823		2	24.0708	24.2756
Q9HCD5	NCOA5	Nuclear receptor coactivator 5 OS=Homo sapiens OX=9606 GN=NCOA5 PE=1 SV=2	65.536	579	0.775676	-0.366475		2	24.5302	24.8967
Q9NPD3	EXOSC4	Exosome complex component RRP41 OS=Homo sapiens OX=9606 GN=EXOSC4 PE=1 SV=3	26.383	245	1.28786	0.364973		2	28.6334	28.2684
Q9NPE3	NOP10	H/ACA ribonucleoprotein complex subunit 3 OS=Homo sapiens OX=9606 GN=NOP10 PE=1 SV=1	7.706	64	0.882472	-0.180378		2	26.286	26.4663
Q9NQ50	MRPL40	39S ribosomal protein L40, mitochondrial OS=Homo sapiens OX=9606 GN=MRPL40 PE=1 SV=1	24.49	206	1.22918	0.297692		2	26.9671	26.6694
Q9NQT5	EXOSC3	Exosome complex component RRP40 OS=Homo sapiens OX=9606 GN=EXOSC3 PE=1 SV=3	29.572	275	1.22886	0.297318		2	28.5598	28.2624
Q9NWA0	MED9	Mediator of RNA polymerase II transcription subunit 9 OS=Homo sapiens OX=9606 GN=MED9 PE=1 SV=1	16.403	146	0.831617	-0.266008		2	26.4256	26.6917
Q9NY12	GAR1	H/ACA ribonucleoprotein complex subunit 1 OS=Homo sapiens OX=9606 GN=GAR1 PE=1 SV=1	22.348	217	0.73289	-0.448331		2	25.5476	25.9959
Q9P086	MED11	Mediator of RNA polymerase II transcription subunit 11 OS=Homo sapiens OX=9606 GN=MED11 PE=1 SV=2	13.129	117	1.11938	0.162696		2	25.7652	25.6025
Q9P0U1	TOMM7	Mitochondrial import receptor subunit TOM7 homolog OS=Homo sapiens OX=9606 GN=TOMM7 PE=1 SV=1	6.248	55	1.27976	0.355879		2	26.343	25.9871
Q9P270	SLAIN2	SLAIN motif-containing protein 2 OS=Homo sapiens OX=9606 GN=SLAIN2 PE=1 SV=2	62.543	581	1.14457	0.194803		2	25.6607	25.4659
Q9UDW1	UQCR10	Cytochrome b-c1 complex subunit 9 OS=Homo sapiens OX=9606 GN=UQCR10 PE=1 SV=3	7.308	63	1.03454	0.048983		2	27.9787	27.9298
Q9UDY2	TJP2	Tight junction protein ZO-2 OS=Homo sapiens OX=9606 GN=TJP2 PE=1 SV=2	133.958	1190	1.20807	0.272701		2	29.5403	29.2676
Q9UEU0	VTI1B	Vesicle transport through interaction with t-SNAREs homolog 1B OS=Homo sapiens OX=9606 GN=VTI1B PE=1 SV=3	26.688	232	0.875664	-0.191551		2	26.4552	26.6468
Q9UGP8	SEC63	Translocation protein SEC63 homolog OS=Homo sapiens OX=9606 GN=SEC63 PE=1 SV=2	87.997	760	1.29449	0.372381		2	25.8249	25.4525
Q9UHB6	LIMA1	LIM domain and actin-binding protein 1 OS=Homo sapiens OX=9606 GN=LIMA1 PE=1 SV=1	85.226	759	0.774861	-0.36799		2	27.1966	27.5646
Q9UHR5	SAP30BP	SAP30-binding protein OS=Homo sapiens OX=9606 GN=SAP30BP PE=1 SV=1	33.87	308	1.26607	0.340361		2	25.7687	25.4283
Q9UL36	ZNF236	Zinc finger protein 236 OS=Homo sapiens OX=9606 GN=ZNF236 PE=1 SV=2	203.704	1845	1.3588	0.442329		2	35.321	34.8787
Q9UQ35	SRRM2	Serine/arginine repetitive matrix protein 2 OS=Homo sapiens OX=9606 GN=SRRM2 PE=1 SV=2	299.615	2752	1.49349	0.57869		2	27.3199	26.7412
Q9Y224	RTRAF	RNA transcription, translation and transport factor protein OS=Homo sapiens OX=9606 GN=RTRAF PE=1 SV=1	28.068	244	0.687818	-0.539901		2	31.3176	31.8575
Q9Y230	RUVBL2	RuvB-like 2 OS=Homo sapiens OX=9606 GN=RUVBL2 PE=1 SV=3	51.157	463	1.25062	0.322642		2	26.7924	26.4698
Q9Y265	RUVBL1	RuvB-like 1 OS=Homo sapiens OX=9606 GN=RUVBL1 PE=1 SV=1	50.228	456	1.37576	0.460228		2	28.755	28.2947
Q9Y2W1	THRAP3	Thyroid hormone receptor-associated protein 3 OS=Homo sapiens OX=9606 GN=THRAP3 PE=1 SV=2	108.666	955	1.2124	0.277862		2	25.4154	25.1376
Q9Y314	NOSIP	Nitric oxide synthase-interacting protein OS=Homo sapiens OX=9606 GN=NOSIP PE=1 SV=1	33.172	301	0.998708	-0.00186515		2	23.2605	23.2624
Q9Y3D9	MRPS23	28S ribosomal protein S23, mitochondrial OS=Homo sapiens OX=9606 GN=MRPS23 PE=1 SV=2	21.771	190	1.48881	0.574159		2	27.3713	26.7971
Q9Y3L5	RAP2C	Ras-related protein Rap-2c OS=Homo sapiens OX=9606 GN=RAP2C PE=1 SV=1	20.745	183	1.26936	0.344097		2	24.9302	24.5861
Q9Y5M8	SRPRB	Signal recognition particle receptor subunit beta OS=Homo sapiens OX=9606 GN=SRPRB PE=1 SV=3	29.702	271	1.06714	0.0937538		2	27.4985	27.4047
Q9Y6N5	SQOR	Sulfide:quinone oxidoreductase, mitochondrial OS=Homo sapiens OX=9606 GN=SQOR PE=1 SV=1	49.961	450	0.792792	-0.334986		2	25.3843	25.7193
R9WNI0	FMR1	Synaptic functional regulator FMR1 OS=Homo sapiens OX=9606 GN=FMR1 PE=1 SV=1	61.516	544	1.25525	0.327977		2	24.709	24.3811
V9GYR2	ATP1B1	Sodium/potassium-transporting ATPase subunit beta (Fragment) OS=Homo sapiens OX=9606 GN=ATP1B1 PE=1 SV=1	15.125	130	1.05788	0.0811796		2	26.4405	26.3593
X1WI28	RPL10	60S ribosomal protein L10 (Fragment) OS=Homo sapiens OX=9606 GN=RPL10 PE=1 SV=7	22.975	200	0.952047	-0.0708953		2	28.5474	28.6183
A0A0A0MSU3	RMI1	RecQ-mediated genome instability protein 1 (Fragment) OS=Homo sapiens OX=9606 GN=RMI1 PE=1 SV=1	46.629	415	1.35074	0.433748		1	23.7274	23.2937
A0A2R8YFH0	MSH2	DNA mismatch repair protein OS=Homo sapiens OX=9606 GN=MSH2 PE=1 SV=1	102.858	918	0.883678	-0.178408		1	22.6904	22.8688
E9PHA2	NCAPH	Condensin complex subunit 2 OS=Homo sapiens OX=9606 GN=NCAPH PE=1 SV=1	81.573	730	0.840987	-0.249844		1	22.7281	22.978
F8VUY8	SLC38A2	Sodium-coupled neutral amino acid transporter 2 OS=Homo sapiens OX=9606 GN=SLC38A2 PE=1 SV=1	10.027	88	0.768958	-0.379024		1	23.4638	23.8428
K7ERQ7	SPC24	Kinetochore protein Spc24 (Fragment) OS=Homo sapiens OX=9606 GN=SPC24 PE=1 SV=1	13.596	126	0.720963	-0.472002		1	22.0739	22.5459
O14893	GEMIN2	Gem-associated protein 2 OS=Homo sapiens OX=9606 GN=GEMIN2 PE=1 SV=1	31.585	280	0.845175	-0.242678		1	23.5359	23.7786
Q92560	BAP1	Ubiquitin carboxyl-terminal hydrolase BAP1 OS=Homo sapiens OX=9606 GN=BAP1 PE=1 SV=2	80.362	729	0.796718	-0.327858		1	23.4292	23.757
Q9H2K0	MTIF3	Translation initiation factor IF-3, mitochondrial OS=Homo sapiens OX=9606 GN=MTIF3 PE=1 SV=4	31.725	278	0.89697	-0.156869		1	23.1139	23.2708
Q9UJX3	ANAPC7	Anaphase-promoting complex subunit 7 OS=Homo sapiens OX=9606 GN=ANAPC7 PE=1 SV=4	66.856	599	1.27277	0.347976		1	23.6704	23.3225
A0A075B7B1	SYNM	Desmuslin, isoform CRA_a OS=Homo sapiens OX=9606 GN=SYNM PE=1 SV=1	140.163	1253	NA	NA	NA	0	22.7571	23.5155
A0A087WV05		Uncharacterized protein OS=Homo sapiens OX=9606 PE=3 SV=1	12.755	110	NA	NA	NA	0	23.004	22.8039
A0A087WW41	AATF	Protein AATF OS=Homo sapiens OX=9606 GN=AATF PE=1 SV=1	5.984	55	NA	NA	NA	0	22.5229	22.3173
A0A087WW77	LLGL1	Lethal(2) giant larvae protein homolog 1 OS=Homo sapiens OX=9606 GN=LLGL1 PE=1 SV=1	114.427	1056	NA	NA	NA	0	23.2704	22.5313
A0A087WWP5	TAF10	Transcription initiation factor TFIID subunit 10 (Fragment) OS=Homo sapiens OX=9606 GN=TAF10 PE=1 SV=1	12.197	115	NA	NA	NA	0	23.7123	22.6078
A0A087WYC8	UPF3B	Regulator of nonsense transcripts 3B OS=Homo sapiens OX=9606 GN=UPF3B PE=1 SV=1	25.232	217	NA	NA	NA	0	23.3042	22.905
A0A087WZG9	PEG10	Retrotransposon-derived protein PEG10 OS=Homo sapiens OX=9606 GN=PEG10 PE=1 SV=1	40.472	359	NA	NA	NA	0	23.7094	23.642
A0A087WZU8	TP53	Cellular tumor antigen p53 OS=Homo sapiens OX=9606 GN=TP53 PE=1 SV=1	42.581	382	NA	NA	NA	0	23.5604	22.626
A0A0A0MQW0	MYEF2	Myelin expression factor 2 OS=Homo sapiens OX=9606 GN=MYEF2 PE=1 SV=1	61.957	576	NA	NA	NA	0	22.5432	24.466
A0A0A0MR50	CUL4A	Cullin-4A OS=Homo sapiens OX=9606 GN=CUL4A PE=1 SV=1	77.72	667	NA	NA	NA	0	24.4476	22.5444
A0A0A0MRA5	HNRNPUL1	Heterogeneous nuclear ribonucleoprotein U-like protein 1 OS=Homo sapiens OX=9606 GN=HNRNPUL1 PE=1 SV=1	85.94	766	NA	NA	NA	0	23.7565	23.1962
A0A0A0MRE5	ASAP1	Arf-GAP with SH3 domain, ANK repeat and PH domain-containing protein 1 OS=Homo sapiens OX=9606 GN=ASAP1 PE=1 SV=1	124.772	1122	NA	NA	NA	0	23.0816	22.773
A0A0A0MSQ0	PLS3	Plastin-3 OS=Homo sapiens OX=9606 GN=PLS3 PE=1 SV=1	69.334	617	NA	NA	NA	0	23.158	22.7656
A0A0A0MST8	SLC4A7	Anion exchange protein OS=Homo sapiens OX=9606 GN=SLC4A7 PE=1 SV=1	134.569	1201	NA	NA	NA	0	21.2705	24.0156
A0A0A0MT49	SMARCA4	Transcription activator BRG1 OS=Homo sapiens OX=9606 GN=SMARCA4 PE=1 SV=1	188.86	1681	NA	NA	NA	0	23.8033	22.7383
A0A0A6YYJ5	MACF1	Microtubule-actin cross-linking factor 1, isoforms 1/2/3/5 (Fragment) OS=Homo sapiens OX=9606 GN=MACF1 PE=1 SV=2	177.28	1668	NA	NA	NA	0	22.3633	22.1221
A0A0J9YX34	TRIM2	Tripartite motif-containing protein 2 OS=Homo sapiens OX=9606 GN=TRIM2 PE=1 SV=1	58.455	526	NA	NA	NA	0	24.027	21.8214
A0A140T947	DHX16	Pre-mRNA-splicing factor ATP-dependent RNA helicase DHX16 (Fragment) OS=Homo sapiens OX=9606 GN=DHX16 PE=1 SV=1	76.933	669	NA	NA	NA	0	23.071	23.1649
A0A1B0GW37	NFIB	Nuclear factor 1 OS=Homo sapiens OX=9606 GN=NFIB PE=1 SV=1	46.405	411	NA	NA	NA	0	22.8422	22.4153
A0A1B0GWJ2	ARID1B	AT-rich interactive domain-containing protein 1B OS=Homo sapiens OX=9606 GN=ARID1B PE=1 SV=1	161.541	1479	NA	NA	NA	0	22.9296	22.744
A0A286YEU2	RBFOX1	RNA-binding protein fox-1 homolog 1 OS=Homo sapiens OX=9606 GN=RBFOX1 PE=1 SV=1	62.713	582	NA	NA	NA	0	21.8816	23.0799
A0A2R8YD90	SAMHD1	Deoxynucleoside triphosphate triphosphohydrolase SAMHD1 (Fragment) OS=Homo sapiens OX=9606 GN=SAMHD1 PE=1 SV=1	47.408	413	NA	NA	NA	0	23.7521	23.4687
A0A2R8YEY5	POLR1C	DNA-directed RNA polymerases I and III subunit RPAC1 OS=Homo sapiens OX=9606 GN=POLR1C PE=1 SV=1	32.918	291	NA	NA	NA	0	22.0857	23.0544
A0A3B3IU89	COPA	Coatomer subunit alpha (Fragment) OS=Homo sapiens OX=9606 GN=COPA PE=1 SV=1	77.144	682	NA	NA	NA	0	21.8861	22.9269
A0A3B3IUA7	TRIM25	E3 ubiquitin/ISG15 ligase TRIM25 OS=Homo sapiens OX=9606 GN=TRIM25 PE=1 SV=1	51.074	456	NA	NA	NA	0	22.6483	23.4942
A0A3B3IUC0	ITM2B	Integral membrane protein 2 OS=Homo sapiens OX=9606 GN=ITM2B PE=1 SV=1	24.2	210	NA	NA	NA	0	23.2829	23.1231
A0A494C0K7	MED27	Cofactor required for Sp1 transcriptional activation subunit 8 OS=Homo sapiens OX=9606 GN=MED27 PE=1 SV=1	36.426	326	NA	NA	NA	0	23.2168	24.6161
A0A494C0M1	MSH6	DNA mismatch repair protein OS=Homo sapiens OX=9606 GN=MSH6 PE=1 SV=1	142.855	1261	NA	NA	NA	0	21.1016	23.1112
A2ABK4	NELFE	Negative elongation factor E (Fragment) OS=Homo sapiens OX=9606 GN=NELFE PE=1 SV=1	17.292	159	NA	NA	NA	0	24.0388	23.1195
A2IDA3	MPG	3-methyladenine DNA glycosidase (Fragment) OS=Homo sapiens OX=9606 GN=MPG PE=1 SV=1	27.295	251	NA	NA	NA	0	23.1255	23.0639
B0QZK9	HP1BP3	Heterochromatin protein 1-binding protein 3 (Fragment) OS=Homo sapiens OX=9606 GN=HP1BP3 PE=1 SV=8	8.15	75	NA	NA	NA	0	22.5299	22.8752
B1ALC0	ARPC5	Actin-related protein 2/3 complex subunit 5 OS=Homo sapiens OX=9606 GN=ARPC5 PE=1 SV=1	14.808	135	NA	NA	NA	0	22.6235	22.8293
B1AM48	ELAVL2	ELAV-like protein (Fragment) OS=Homo sapiens OX=9606 GN=ELAVL2 PE=1 SV=1	20.729	189	NA	NA	NA	0	23.6026	23.1902
B1ANR0	PABPC4	Polyadenylate-binding protein OS=Homo sapiens OX=9606 GN=PABPC4 PE=1 SV=1	67.971	615	NA	NA	NA	0	23.8494	22.385
B4DEH8	PABPN1	Polyadenylate-binding protein 2 OS=Homo sapiens OX=9606 GN=PABPN1 PE=1 SV=1	18.99	168	NA	NA	NA	0	22.8165	22.6802
B4E227	NXF1	Nuclear RNA export factor 1 OS=Homo sapiens OX=9606 GN=NXF1 PE=1 SV=1	24.693	219	NA	NA	NA	0	22.2924	22.3427
B7Z503	BTBD10	BTB (POZ) domain containing 10, isoform CRA_c OS=Homo sapiens OX=9606 GN=BTBD10 PE=1 SV=1	48.338	427	NA	NA	NA	0	23.3336	22.2636
C9IYL4	GTF2E1	General transcription factor IIE subunit 1 (Fragment) OS=Homo sapiens OX=9606 GN=GTF2E1 PE=1 SV=1	14.437	129	NA	NA	NA	0	24.3183	22.6438
C9J6K3	CBX8	Chromobox protein homolog 8 (Fragment) OS=Homo sapiens OX=9606 GN=CBX8 PE=1 SV=1	27.464	242	NA	NA	NA	0	23.6387	23.6179
C9J9B2	RBMS3	RNA-binding motif, single-stranded-interacting protein 3 OS=Homo sapiens OX=9606 GN=RBMS3 PE=1 SV=1	29.081	264	NA	NA	NA	0	22.2766	22.1331
C9JGR9	WDR37	WD repeat-containing protein 37 (Fragment) OS=Homo sapiens OX=9606 GN=WDR37 PE=1 SV=1	22.885	209	NA	NA	NA	0	23.2735	23.3913
C9JXK0	LBR	Delta(14)-sterol reductase LBR (Fragment) OS=Homo sapiens OX=9606 GN=LBR PE=1 SV=1	24.284	213	NA	NA	NA	0	22.0914	22.0665
D6RA57	TMA16	Translation machinery-associated protein 16 OS=Homo sapiens OX=9606 GN=TMA16 PE=1 SV=1	17.156	144	NA	NA	NA	0	22.8472	22.2485
D6RFM7	ANAPC4	Anaphase-promoting complex subunit 4 OS=Homo sapiens OX=9606 GN=ANAPC4 PE=1 SV=1	9.709	83	NA	NA	NA	0	23.5371	22.2273
D6RGG3	COL12A1	Collagen alpha-1(XII) chain OS=Homo sapiens OX=9606 GN=COL12A1 PE=1 SV=1	333.202	3062	NA	NA	NA	0	22.5291	21.0935
E5RHX8	ENY2	Transcription and mRNA export factor ENY2 OS=Homo sapiens OX=9606 GN=ENY2 PE=1 SV=1	11.315	100	NA	NA	NA	0	22.4121	23.0001
E7ERX9	KIF13B	Kinesin-like protein OS=Homo sapiens OX=9606 GN=KIF13B PE=1 SV=1	83.878	743	NA	NA	NA	0	22.8306	23.3532
E7ET40	PLAU	Urokinase-type plasminogen activator OS=Homo sapiens OX=9606 GN=PLAU PE=1 SV=1	46.925	414	NA	NA	NA	0	24.051	22.8829
E7ETM8	NEXN	Nexilin (Fragment) OS=Homo sapiens OX=9606 GN=NEXN PE=1 SV=1	38.389	321	NA	NA	NA	0	23.2533	22.518
E7ETY4	MARK2	Non-specific serine/threonine protein kinase OS=Homo sapiens OX=9606 GN=MARK2 PE=1 SV=1	78.453	699	NA	NA	NA	0	23.6478	23.7521
E7EW18	POLB	DNA polymerase beta (Fragment) OS=Homo sapiens OX=9606 GN=POLB PE=1 SV=1	31.33	280	NA	NA	NA	0	23.7253	23.1246
E7EX53	RPL15	Ribosomal protein L15 (Fragment) OS=Homo sapiens OX=9606 GN=RPL15 PE=1 SV=1	15.722	133	NA	NA	NA	0	23.3393	22.7683
E9PCX4	SLIT2	Slit homolog 2 protein (Fragment) OS=Homo sapiens OX=9606 GN=SLIT2 PE=1 SV=1	16.743	146	NA	NA	NA	0	22.7164	22.6075
E9PES6	HMGB3	High mobility group protein B3 (Fragment) OS=Homo sapiens OX=9606 GN=HMGB3 PE=1 SV=1	17.522	153	NA	NA	NA	0	22.8179	23.0278
E9PHM6	DST	Dystonin OS=Homo sapiens OX=9606 GN=DST PE=1 SV=3	629.787	5497	NA	NA	NA	0	24.1908	23.2323
E9PK85	RRAS2	Ras-related protein R-Ras2 (Fragment) OS=Homo sapiens OX=9606 GN=RRAS2 PE=1 SV=1	19.569	166	NA	NA	NA	0	23.8688	23.5439
E9PK91	BCLAF1	Bcl-2-associated transcription factor 1 OS=Homo sapiens OX=9606 GN=BCLAF1 PE=1 SV=1	100.406	871	NA	NA	NA	0	22.4259	22.1395
E9PKV2	MRPL17	39S ribosomal protein L17, mitochondrial (Fragment) OS=Homo sapiens OX=9606 GN=MRPL17 PE=1 SV=1	16.371	142	NA	NA	NA	0	23.4124	22.9465
E9PLD3		Uncharacterized protein OS=Homo sapiens OX=9606 PE=4 SV=1	11.6	99	NA	NA	NA	0	22.5307	21.4394
E9PN91	EEF1D	Elongation factor 1-delta OS=Homo sapiens OX=9606 GN=EEF1D PE=1 SV=1	11.616	106	NA	NA	NA	0	22.4401	20.7916
E9PQK4	CELF1	CUGBP Elav-like family member 1 (Fragment) OS=Homo sapiens OX=9606 GN=CELF1 PE=1 SV=1	9.94	87	NA	NA	NA	0	22.547	22.6653
E9PQV6	MICU1	Calcium uptake protein 1, mitochondrial (Fragment) OS=Homo sapiens OX=9606 GN=MICU1 PE=1 SV=3	28.261	246	NA	NA	NA	0	22.3557	23.6697
E9PRU3	WEE1	Wee1-like protein kinase (Fragment) OS=Homo sapiens OX=9606 GN=WEE1 PE=1 SV=1	24.038	214	NA	NA	NA	0	22.4576	21.7615
E9PSF1	RBM38	RNA-binding protein 38 OS=Homo sapiens OX=9606 GN=RBM38 PE=1 SV=1	8.307	77	NA	NA	NA	0	22.7394	22.518
F2Z2A4	DNTTIP1	Deoxynucleotidyltransferase terminal-interacting protein 1 (Fragment) OS=Homo sapiens OX=9606 GN=DNTTIP1 PE=1 SV=1	16.423	145	NA	NA	NA	0	22.6599	23.2862
F5H6E2	MYO1C	Unconventional myosin-Ic OS=Homo sapiens OX=9606 GN=MYO1C PE=1 SV=1	118.994	1039	NA	NA	NA	0	23.9002	22.32
F8VR82	PPP1CC	Serine/threonine-protein phosphatase OS=Homo sapiens OX=9606 GN=PPP1CC PE=1 SV=1	30.987	270	NA	NA	NA	0	24.1818	21.6569
F8VRK6	ATXN2	Ataxin-2 (Fragment) OS=Homo sapiens OX=9606 GN=ATXN2 PE=1 SV=2	25.842	235	NA	NA	NA	0	22.8925	22.0185
F8VUA7	OSBPL8	Oxysterol-binding protein (Fragment) OS=Homo sapiens OX=9606 GN=OSBPL8 PE=1 SV=8	79.053	694	NA	NA	NA	0	22.705	22.3767
F8VWZ8	ARHGAP29	Rho GTPase-activating protein 29 OS=Homo sapiens OX=9606 GN=ARHGAP29 PE=1 SV=1	117.425	1035	NA	NA	NA	0	21.9583	24.0258
F8VYV2	RPL18	60S ribosomal protein L18 OS=Homo sapiens OX=9606 GN=RPL18 PE=1 SV=1	15.639	133	NA	NA	NA	0	23.2798	22.1512
F8W1T6	RBMS2	RNA-binding motif, single-stranded-interacting protein 2 OS=Homo sapiens OX=9606 GN=RBMS2 PE=1 SV=1	37.187	344	NA	NA	NA	0	21.6522	23.3854
F8W9B8	EXOC5	Exocyst complex component 5 OS=Homo sapiens OX=9606 GN=EXOC5 PE=1 SV=1	74.34	643	NA	NA	NA	0	23.6513	22.4326
F8WCX5	POLDIP3	Polymerase delta-interacting protein 3 OS=Homo sapiens OX=9606 GN=POLDIP3 PE=1 SV=1	30.769	281	NA	NA	NA	0	23.3186	23.0064
F8WD59	RPSA	40S ribosomal protein SA (Fragment) OS=Homo sapiens OX=9606 GN=RPSA PE=1 SV=2	12.648	116	NA	NA	NA	0	22.4613	23.0215
G3V2W9	EAPP	E2F-associated phosphoprotein (Fragment) OS=Homo sapiens OX=9606 GN=EAPP PE=1 SV=1	23.468	205	NA	NA	NA	0	23.1726	24.6426
G5E9E7	TJP1	Tight junction protein 1 (Zona occludens 1), isoform CRA_e OS=Homo sapiens OX=9606 GN=TJP1 PE=1 SV=1	189.676	1692	NA	NA	NA	0	23.2393	23.9839
H0Y432	CEP55	Centrosomal protein of 55 kDa (Fragment) OS=Homo sapiens OX=9606 GN=CEP55 PE=1 SV=1	24.706	208	NA	NA	NA	0	22.7459	21.8703
H0Y8U4	RFC1	Replication factor C subunit 1 (Fragment) OS=Homo sapiens OX=9606 GN=RFC1 PE=1 SV=1	20.341	187	NA	NA	NA	0	24.6875	23.7944
H0YAH7	BRD8	Bromodomain-containing protein 8 (Fragment) OS=Homo sapiens OX=9606 GN=BRD8 PE=1 SV=1	31.611	292	NA	NA	NA	0	23.2277	23.3073
H0YGW7	ABCF1	ATP-binding cassette sub-family F member 1 (Fragment) OS=Homo sapiens OX=9606 GN=ABCF1 PE=1 SV=1	67.662	596	NA	NA	NA	0	22.6334	23.2787
H0YKP9	MARK3	Non-specific serine/threonine protein kinase (Fragment) OS=Homo sapiens OX=9606 GN=MARK3 PE=1 SV=1	24.28	222	NA	NA	NA	0	23.2357	22.0779
H0YMJ4	KIF23	Kinesin-like protein KIF23 OS=Homo sapiens OX=9606 GN=KIF23 PE=1 SV=2	12.366	109	NA	NA	NA	0	22.4055	23.0326
H3BPE1	MACF1	Microtubule-actin cross-linking factor 1, isoforms 1/2/3/5 OS=Homo sapiens OX=9606 GN=MACF1 PE=1 SV=1	856.879	7555	NA	NA	NA	0	22.7234	22.5913
H7C017	MED14	Mediator of RNA polymerase II transcription subunit 14 (Fragment) OS=Homo sapiens OX=9606 GN=MED14 PE=1 SV=1	16.819	155	NA	NA	NA	0	22.3872	22.3259
H7C1C4	HCFC1	Host cell factor 1 (Fragment) OS=Homo sapiens OX=9606 GN=HCFC1 PE=1 SV=1	63.19	611	NA	NA	NA	0	22.9537	21.6727
H7C2B5	RIF1	Telomere-associated protein RIF1 (Fragment) OS=Homo sapiens OX=9606 GN=RIF1 PE=1 SV=1	81.854	746	NA	NA	NA	0	22.836	22.8007
H7C3C4	SLC4A7	Anion exchange protein (Fragment) OS=Homo sapiens OX=9606 GN=SLC4A7 PE=1 SV=1	89.844	801	NA	NA	NA	0	23.7192	21.8981
I3L2L5	MCRIP1	Mapk-regulated corepressor-interacting protein 1 OS=Homo sapiens OX=9606 GN=MCRIP1 PE=1 SV=1	10.463	92	NA	NA	NA	0	22.4153	22.6262
I3L2R2	PIMREG	Protein PIMREG (Fragment) OS=Homo sapiens OX=9606 GN=PIMREG PE=1 SV=1	14.294	130	NA	NA	NA	0	23.1408	23.0336
I3L2R3	NDE1	Nuclear distribution protein nudE homolog 1 (Fragment) OS=Homo sapiens OX=9606 GN=NDE1 PE=1 SV=1	14.188	137	NA	NA	NA	0	22.2143	22.8902
I3L394	CDC27	Cell division cycle protein 27 homolog (Fragment) OS=Homo sapiens OX=9606 GN=CDC27 PE=1 SV=1	18.896	163	NA	NA	NA	0	22.3704	22.6462
I3L521		RRM domain-containing protein (Fragment) OS=Homo sapiens OX=9606 PE=4 SV=1	16.548	148	NA	NA	NA	0	22.9611	23.7302
J3KMX2	SMARCD2	SWI/SNF-related matrix-associated actin-dependent regulator of chromatin subfamily D member 2 OS=Homo sapiens OX=9606 GN=SMARCD2 PE=1 SV=1	52.238	456	NA	NA	NA	0	23.4455	23.6564
J3KMZ8	DPF2	Zinc finger protein ubi-d4 OS=Homo sapiens OX=9606 GN=DPF2 PE=1 SV=1	45.78	405	NA	NA	NA	0	22.0499	23.3652
J3KN67	TPM3	Tropomyosin alpha-3 chain OS=Homo sapiens OX=9606 GN=TPM3 PE=1 SV=1	33.223	285	NA	NA	NA	0	22.5236	22.6402
J3KSW8	MPRIP	Myosin phosphatase Rho-interacting protein (Fragment) OS=Homo sapiens OX=9606 GN=MPRIP PE=1 SV=1	95.929	844	NA	NA	NA	0	22.6063	23.1792
J3KTC1	MSI2	RNA-binding protein Musashi homolog 2 (Fragment) OS=Homo sapiens OX=9606 GN=MSI2 PE=1 SV=8	15.46	140	NA	NA	NA	0	22.7391	22.8864
J3QR09	RPL19	Ribosomal protein L19 OS=Homo sapiens OX=9606 GN=RPL19 PE=1 SV=1	23.135	193	NA	NA	NA	0	22.7747	24.0259
J3QS74	SKA2	Protein FAM33A OS=Homo sapiens OX=9606 GN=SKA2 PE=1 SV=1	7.108	61	NA	NA	NA	0	21.9066	22.4833
K7EIY1	FAM32A	Protein FAM32A OS=Homo sapiens OX=9606 GN=FAM32A PE=1 SV=1	10.986	94	NA	NA	NA	0	23.4326	22.8082
K7EMM8	GLYR1	Glyoxylate reductase 1 homolog (Fragment) OS=Homo sapiens OX=9606 GN=GLYR1 PE=1 SV=2	57.327	524	NA	NA	NA	0	22.6652	22.315
K7EP71	HS2ST1	Heparan sulfate 2-O-sulfotransferase 1 (Fragment) OS=Homo sapiens OX=9606 GN=HS2ST1 PE=1 SV=1	12.936	111	NA	NA	NA	0	22.6024	22.4836
K7EQB6	LIG3	DNA ligase 3 (Fragment) OS=Homo sapiens OX=9606 GN=LIG3 PE=1 SV=1	20.94	185	NA	NA	NA	0	22.7166	21.6597
M0QX71	GRWD1	Glutamate-rich WD repeat-containing protein 1 (Fragment) OS=Homo sapiens OX=9606 GN=GRWD1 PE=1 SV=1	25.477	228	NA	NA	NA	0	22.2852	23.6506
M0QXY9	SNAPC2	snRNA-activating protein complex subunit 2 (Fragment) OS=Homo sapiens OX=9606 GN=SNAPC2 PE=1 SV=1	29.561	279	NA	NA	NA	0	21.6061	22.7867
M0QZM1	HNRNPM	Heterogeneous nuclear ribonucleoprotein M (Fragment) OS=Homo sapiens OX=9606 GN=HNRNPM PE=1 SV=1	40.045	383	NA	NA	NA	0	20.9777	22.7978
M0R1E7	SRRM1	Serine/arginine repetitive matrix protein 1 OS=Homo sapiens OX=9606 GN=SRRM1 PE=1 SV=1	9.225	79	NA	NA	NA	0	24.1298	22.119
O00257	CBX4	E3 SUMO-protein ligase CBX4 OS=Homo sapiens OX=9606 GN=CBX4 PE=1 SV=3	61.368	560	NA	NA	NA	0	22.5715	22.3867
O00391	QSOX1	Sulfhydryl oxidase 1 OS=Homo sapiens OX=9606 GN=QSOX1 PE=1 SV=3	82.578	747	NA	NA	NA	0	21.9185	22.9875
O00461	GOLIM4	Golgi integral membrane protein 4 OS=Homo sapiens OX=9606 GN=GOLIM4 PE=1 SV=1	81.88	696	NA	NA	NA	0	23.6631	22.2201
O00488	ZNF593	Zinc finger protein 593 OS=Homo sapiens OX=9606 GN=ZNF593 PE=1 SV=2	15.199	134	NA	NA	NA	0	22.3965	23.8957
O00566	MPHOSPH10	U3 small nucleolar ribonucleoprotein protein MPP10 OS=Homo sapiens OX=9606 GN=MPHOSPH10 PE=1 SV=2	78.864	681	NA	NA	NA	0	22.9926	23.2783
O14646	CHD1	Chromodomain-helicase-DNA-binding protein 1 OS=Homo sapiens OX=9606 GN=CHD1 PE=1 SV=2	196.688	1710	NA	NA	NA	0	23.7426	23.0517
O15156	ZBTB7B	Zinc finger and BTB domain-containing protein 7B OS=Homo sapiens OX=9606 GN=ZBTB7B PE=1 SV=2	58.027	539	NA	NA	NA	0	23.0489	23.7779
O15230	LAMA5	Laminin subunit alpha-5 OS=Homo sapiens OX=9606 GN=LAMA5 PE=1 SV=8	399.737	3695	NA	NA	NA	0	22.9911	21.9
O15234	CASC3	Protein CASC3 OS=Homo sapiens OX=9606 GN=CASC3 PE=1 SV=2	76.278	703	NA	NA	NA	0	22.9978	23.6242
O15392	BIRC5	Baculoviral IAP repeat-containing protein 5 OS=Homo sapiens OX=9606 GN=BIRC5 PE=1 SV=3	16.389	142	NA	NA	NA	0	22.1678	21.6505
O15446	POLR1G	DNA-directed RNA polymerase I subunit RPA34 OS=Homo sapiens OX=9606 GN=POLR1G PE=1 SV=1	54.986	510	NA	NA	NA	0	22.5153	21.7993
O19617	HLA-C	HLA class I antigen OS=Homo sapiens OX=9606 GN=HLA-C PE=1 SV=1	40.711	366	NA	NA	NA	0	22.6779	23.0374
O43172	PRPF4	U4/U6 small nuclear ribonucleoprotein Prp4 OS=Homo sapiens OX=9606 GN=PRPF4 PE=1 SV=2	58.449	522	NA	NA	NA	0	23.5542	21.647
O43290	SART1	U4/U6.U5 tri-snRNP-associated protein 1 OS=Homo sapiens OX=9606 GN=SART1 PE=1 SV=1	90.255	800	NA	NA	NA	0	23.4047	23.4473
O43447	PPIH	Peptidyl-prolyl cis-trans isomerase H OS=Homo sapiens OX=9606 GN=PPIH PE=1 SV=1	19.208	177	NA	NA	NA	0	23.5102	23.1525
O43660	PLRG1	Pleiotropic regulator 1 OS=Homo sapiens OX=9606 GN=PLRG1 PE=1 SV=1	57.194	514	NA	NA	NA	0	24.1382	23.6961
O43677	NDUFC1	NADH dehydrogenase [ubiquinone] 1 subunit C1, mitochondrial OS=Homo sapiens OX=9606 GN=NDUFC1 PE=1 SV=1	8.734	76	NA	NA	NA	0	22.2965	23.1505
O43709	BUD23	Probable 18S rRNA (guanine-N(7))-methyltransferase OS=Homo sapiens OX=9606 GN=BUD23 PE=1 SV=2	31.88	281	NA	NA	NA	0	23.1818	22.9658
O43823	AKAP8	A-kinase anchor protein 8 OS=Homo sapiens OX=9606 GN=AKAP8 PE=1 SV=1	76.108	692	NA	NA	NA	0	22.5695	22.0062
O75330	HMMR	Hyaluronan mediated motility receptor OS=Homo sapiens OX=9606 GN=HMMR PE=1 SV=2	84.1	724	NA	NA	NA	0	23.1923	21.7234
O75525	KHDRBS3	KH domain-containing, RNA-binding, signal transduction-associated protein 3 OS=Homo sapiens OX=9606 GN=KHDRBS3 PE=1 SV=1	38.8	346	NA	NA	NA	0	21.9923	23.4268
O75569	PRKRA	Interferon-inducible double-stranded RNA-dependent protein kinase activator A OS=Homo sapiens OX=9606 GN=PRKRA PE=1 SV=1	34.404	313	NA	NA	NA	0	23.3825	23.2279
O75586	MED6	Mediator of RNA polymerase II transcription subunit 6 OS=Homo sapiens OX=9606 GN=MED6 PE=1 SV=2	28.425	246	NA	NA	NA	0	21.8317	21.7012
O75909	CCNK	Cyclin-K OS=Homo sapiens OX=9606 GN=CCNK PE=1 SV=2	64.24	580	NA	NA	NA	0	22.8097	23.3452
O94864	SUPT7L	STAGA complex 65 subunit gamma OS=Homo sapiens OX=9606 GN=SUPT7L PE=1 SV=1	46.193	414	NA	NA	NA	0	23.4624	22.1052
O94906	PRPF6	Pre-mRNA-processing factor 6 OS=Homo sapiens OX=9606 GN=PRPF6 PE=1 SV=1	106.925	941	NA	NA	NA	0	23.0143	22.251
O95104	SCAF4	SR-related and CTD-associated factor 4 OS=Homo sapiens OX=9606 GN=SCAF4 PE=1 SV=3	125.869	1147	NA	NA	NA	0	24.5419	23.3357
O95239	KIF4A	Chromosome-associated kinesin KIF4A OS=Homo sapiens OX=9606 GN=KIF4A PE=1 SV=3	139.881	1232	NA	NA	NA	0	23.2629	22.5759
O95751	LDOC1	Protein LDOC1 OS=Homo sapiens OX=9606 GN=LDOC1 PE=1 SV=1	16.968	146	NA	NA	NA	0	24.3365	24.0857
O95777	LSM8	U6 snRNA-associated Sm-like protein LSm8 OS=Homo sapiens OX=9606 GN=LSM8 PE=1 SV=3	10.403	96	NA	NA	NA	0	22.9216	21.982
O95831	AIFM1	Apoptosis-inducing factor 1, mitochondrial OS=Homo sapiens OX=9606 GN=AIFM1 PE=1 SV=1	66.901	613	NA	NA	NA	0	23.6475	22.4438
O96028	NSD2	Histone-lysine N-methyltransferase NSD2 OS=Homo sapiens OX=9606 GN=NSD2 PE=1 SV=1	152.258	1365	NA	NA	NA	0	22.866	24.3673
P00403	MT-CO2	Cytochrome c oxidase subunit 2 OS=Homo sapiens OX=9606 GN=MT-CO2 PE=1 SV=1	25.565	227	NA	NA	NA	0	23.7626	22.7699
P05549	TFAP2A	Transcription factor AP-2-alpha OS=Homo sapiens OX=9606 GN=TFAP2A PE=1 SV=1	48.062	437	NA	NA	NA	0	23.8072	23.7563
P07196	NEFL	Neurofilament light polypeptide OS=Homo sapiens OX=9606 GN=NEFL PE=1 SV=3	61.517	543	NA	NA	NA	0	22.0268	23.1072
P07919	UQCRH	Cytochrome b-c1 complex subunit 6, mitochondrial OS=Homo sapiens OX=9606 GN=UQCRH PE=1 SV=2	10.739	91	NA	NA	NA	0	24.7132	21.6827
P07942	LAMB1	Laminin subunit beta-1 OS=Homo sapiens OX=9606 GN=LAMB1 PE=1 SV=2	198.038	1786	NA	NA	NA	0	22.8715	23.5601
P09543	CNP	2',3'-cyclic-nucleotide 3'-phosphodiesterase OS=Homo sapiens OX=9606 GN=CNP PE=1 SV=2	47.579	421	NA	NA	NA	0	23.5992	23.6117
P16401	H1-5	Histone H1.5 OS=Homo sapiens OX=9606 GN=H1-5 PE=1 SV=3	22.58	226	NA	NA	NA	0	22.7334	22.9224
P18846	ATF1	Cyclic AMP-dependent transcription factor ATF-1 OS=Homo sapiens OX=9606 GN=ATF1 PE=1 SV=2	29.233	271	NA	NA	NA	0	22.4428	22.2675
P18887	XRCC1	DNA repair protein XRCC1 OS=Homo sapiens OX=9606 GN=XRCC1 PE=1 SV=2	69.477	633	NA	NA	NA	0	23.3639	22.4706
P20265	POU3F2	POU domain, class 3, transcription factor 2 OS=Homo sapiens OX=9606 GN=POU3F2 PE=1 SV=4	46.893	443	NA	NA	NA	0	23.1407	21.9931
P24593	IGFBP5	Insulin-like growth factor-binding protein 5 OS=Homo sapiens OX=9606 GN=IGFBP5 PE=1 SV=1	30.57	272	NA	NA	NA	0	22.9857	22.6442
P28066	PSMA5	Proteasome subunit alpha type-5 OS=Homo sapiens OX=9606 GN=PSMA5 PE=1 SV=3	26.411	241	NA	NA	NA	0	22.7138	22.5521
P32780	GTF2H1	General transcription factor IIH subunit 1 OS=Homo sapiens OX=9606 GN=GTF2H1 PE=1 SV=1	62.032	548	NA	NA	NA	0	23.7128	22.1223
P32970	CD70	CD70 antigen OS=Homo sapiens OX=9606 GN=CD70 PE=1 SV=2	21.118	193	NA	NA	NA	0	22.024	22.7008
P35240	NF2	Merlin OS=Homo sapiens OX=9606 GN=NF2 PE=1 SV=1	69.69	595	NA	NA	NA	0	22.6523	22.8673
P35580	MYH10	Myosin-10 OS=Homo sapiens OX=9606 GN=MYH10 PE=1 SV=3	228.999	1976	NA	NA	NA	0	21.3732	21.1994
P35659	DEK	Protein DEK OS=Homo sapiens OX=9606 GN=DEK PE=1 SV=1	42.674	375	NA	NA	NA	0	23.4741	21.8731
P38935	IGHMBP2	DNA-binding protein SMUBP-2 OS=Homo sapiens OX=9606 GN=IGHMBP2 PE=1 SV=3	109.149	993	NA	NA	NA	0	23.4179	23.4512
P41223	BUD31	Protein BUD31 homolog OS=Homo sapiens OX=9606 GN=BUD31 PE=1 SV=2	17	144	NA	NA	NA	0	21.8324	22.0973
P43686	PSMC4	26S proteasome regulatory subunit 6B OS=Homo sapiens OX=9606 GN=PSMC4 PE=1 SV=2	47.366	418	NA	NA	NA	0	22.3464	23.4548
P46013	MKI67	Proliferation marker protein Ki-67 OS=Homo sapiens OX=9606 GN=MKI67 PE=1 SV=2	358.694	3256	NA	NA	NA	0	21.616	23.6751
P48431	SOX2	Transcription factor SOX-2 OS=Homo sapiens OX=9606 GN=SOX2 PE=1 SV=1	34.31	317	NA	NA	NA	0	23.1107	23.0502
P48634	PRRC2A	Protein PRRC2A OS=Homo sapiens OX=9606 GN=PRRC2A PE=1 SV=3	228.863	2157	NA	NA	NA	0	22.7084	21.8969
P49790	NUP153	Nuclear pore complex protein Nup153 OS=Homo sapiens OX=9606 GN=NUP153 PE=1 SV=2	153.938	1475	NA	NA	NA	0	23.2516	22.9821
P49959	MRE11	Double-strand break repair protein MRE11 OS=Homo sapiens OX=9606 GN=MRE11 PE=1 SV=3	80.593	708	NA	NA	NA	0	22.2789	23.9554
P51116	FXR2	Fragile X mental retardation syndrome-related protein 2 OS=Homo sapiens OX=9606 GN=FXR2 PE=1 SV=2	74.223	673	NA	NA	NA	0	23.8456	23.2516
P51948	MNAT1	CDK-activating kinase assembly factor MAT1 OS=Homo sapiens OX=9606 GN=MNAT1 PE=1 SV=1	35.823	309	NA	NA	NA	0	23.0277	23.6078
P52597	HNRNPF	Heterogeneous nuclear ribonucleoprotein F OS=Homo sapiens OX=9606 GN=HNRNPF PE=1 SV=3	45.672	415	NA	NA	NA	0	22.4802	23.0747
P52943	CRIP2	Cysteine-rich protein 2 OS=Homo sapiens OX=9606 GN=CRIP2 PE=1 SV=1	22.493	208	NA	NA	NA	0	22.6344	22.019
P53582	METAP1	Methionine aminopeptidase 1 OS=Homo sapiens OX=9606 GN=METAP1 PE=1 SV=2	43.215	386	NA	NA	NA	0	23.1515	23.0029
P55081	MFAP1	Microfibrillar-associated protein 1 OS=Homo sapiens OX=9606 GN=MFAP1 PE=1 SV=2	51.958	439	NA	NA	NA	0	22.3909	23.2884
P55795	HNRNPH2	Heterogeneous nuclear ribonucleoprotein H2 OS=Homo sapiens OX=9606 GN=HNRNPH2 PE=1 SV=1	49.264	449	NA	NA	NA	0	22.051	22.5145
P61962	DCAF7	DDB1- and CUL4-associated factor 7 OS=Homo sapiens OX=9606 GN=DCAF7 PE=1 SV=1	38.926	342	NA	NA	NA	0	22.7573	23.0806
P62273	RPS29	40S ribosomal protein S29 OS=Homo sapiens OX=9606 GN=RPS29 PE=1 SV=2	6.677	56	NA	NA	NA	0	22.8951	23.5487
P62854	RPS26	40S ribosomal protein S26 OS=Homo sapiens OX=9606 GN=RPS26 PE=1 SV=3	13.015	115	NA	NA	NA	0	23.0133	21.7564
P62861	FAU	40S ribosomal protein S30 OS=Homo sapiens OX=9606 GN=FAU PE=1 SV=1	6.648	59	NA	NA	NA	0	22.6297	22.1637
P67870	CSNK2B	Casein kinase II subunit beta OS=Homo sapiens OX=9606 GN=CSNK2B PE=1 SV=1	24.942	215	NA	NA	NA	0	22.582	22.8911
P79522	PRR3	Proline-rich protein 3 OS=Homo sapiens OX=9606 GN=PRR3 PE=1 SV=2	20.64	188	NA	NA	NA	0	23.1524	21.1108
P82930	MRPS34	28S ribosomal protein S34, mitochondrial OS=Homo sapiens OX=9606 GN=MRPS34 PE=1 SV=2	25.65	218	NA	NA	NA	0	22.394	21.9555
Q01081	U2AF1	Splicing factor U2AF 35 kDa subunit OS=Homo sapiens OX=9606 GN=U2AF1 PE=1 SV=3	27.872	240	NA	NA	NA	0	23.5745	23.9352
Q01167	FOXK2	Forkhead box protein K2 OS=Homo sapiens OX=9606 GN=FOXK2 PE=1 SV=3	69.062	660	NA	NA	NA	0	23.0097	22.8913
Q01658	DR1	Protein Dr1 OS=Homo sapiens OX=9606 GN=DR1 PE=1 SV=1	19.444	176	NA	NA	NA	0	22.4822	22.5139
Q05519	SRSF11	Serine/arginine-rich splicing factor 11 OS=Homo sapiens OX=9606 GN=SRSF11 PE=1 SV=1	53.542	484	NA	NA	NA	0	23.0679	22.7389
Q06830	PRDX1	Peroxiredoxin-1 OS=Homo sapiens OX=9606 GN=PRDX1 PE=1 SV=1	22.11	199	NA	NA	NA	0	21.817	22.8826
Q07021	C1QBP	Complement component 1 Q subcomponent-binding protein, mitochondrial OS=Homo sapiens OX=9606 GN=C1QBP PE=1 SV=1	31.362	282	NA	NA	NA	0	23.0574	22.2172
Q08380	LGALS3BP	Galectin-3-binding protein OS=Homo sapiens OX=9606 GN=LGALS3BP PE=1 SV=1	65.331	585	NA	NA	NA	0	22.6186	23.3488
Q08AD1	CAMSAP2	Calmodulin-regulated spectrin-associated protein 2 OS=Homo sapiens OX=9606 GN=CAMSAP2 PE=1 SV=3	168.089	1489	NA	NA	NA	0	22.076	21.9062
Q12986	NFX1	Transcriptional repressor NF-X1 OS=Homo sapiens OX=9606 GN=NFX1 PE=1 SV=2	124.395	1120	NA	NA	NA	0	22.3673	22.632
Q13123	IK	Protein Red OS=Homo sapiens OX=9606 GN=IK PE=1 SV=3	65.602	557	NA	NA	NA	0	22.6173	23.9418
Q13185	CBX3	Chromobox protein homolog 3 OS=Homo sapiens OX=9606 GN=CBX3 PE=1 SV=4	20.811	183	NA	NA	NA	0	24.0702	23.0281
Q13428	TCOF1	Treacle protein OS=Homo sapiens OX=9606 GN=TCOF1 PE=1 SV=3	152.106	1488	NA	NA	NA	0	23.8542	22.147
Q13595	TRA2A	Transformer-2 protein homolog alpha OS=Homo sapiens OX=9606 GN=TRA2A PE=1 SV=1	32.689	282	NA	NA	NA	0	23.751	23.1926
Q14137	BOP1	Ribosome biogenesis protein BOP1 OS=Homo sapiens OX=9606 GN=BOP1 PE=1 SV=2	83.63	746	NA	NA	NA	0	22.913	23.0071
Q14247	CTTN	Src substrate cortactin OS=Homo sapiens OX=9606 GN=CTTN PE=1 SV=2	61.586	550	NA	NA	NA	0	22.3074	23.6113
Q14684	RRP1B	Ribosomal RNA processing protein 1 homolog B OS=Homo sapiens OX=9606 GN=RRP1B PE=1 SV=3	84.428	758	NA	NA	NA	0	22.466	21.7908
Q14764	MVP	Major vault protein OS=Homo sapiens OX=9606 GN=MVP PE=1 SV=4	99.327	893	NA	NA	NA	0	23.6448	23.5412
Q15007	WTAP	Pre-mRNA-splicing regulator WTAP OS=Homo sapiens OX=9606 GN=WTAP PE=1 SV=2	44.244	396	NA	NA	NA	0	23.2239	23.3725
Q15014	MORF4L2	Mortality factor 4-like protein 2 OS=Homo sapiens OX=9606 GN=MORF4L2 PE=1 SV=1	32.308	288	NA	NA	NA	0	23.6198	23.5277
Q15032	R3HDM1	R3H domain-containing protein 1 OS=Homo sapiens OX=9606 GN=R3HDM1 PE=1 SV=3	120.696	1099	NA	NA	NA	0	21.8198	21.9485
Q15369	ELOC	Elongin-C OS=Homo sapiens OX=9606 GN=ELOC PE=1 SV=1	12.473	112	NA	NA	NA	0	23.7334	22.8806
Q15532	SS18	Protein SSXT OS=Homo sapiens OX=9606 GN=SS18 PE=1 SV=3	45.929	418	NA	NA	NA	0	22.9338	23.363
Q15599	SLC9A3R2	Na(+)/H(+) exchange regulatory cofactor NHE-RF2 OS=Homo sapiens OX=9606 GN=SLC9A3R2 PE=1 SV=2	37.414	337	NA	NA	NA	0	23.0816	22.4978
Q15648	MED1	Mediator of RNA polymerase II transcription subunit 1 OS=Homo sapiens OX=9606 GN=MED1 PE=1 SV=4	168.478	1581	NA	NA	NA	0	23.8744	22.8747
Q15650	TRIP4	Activating signal cointegrator 1 OS=Homo sapiens OX=9606 GN=TRIP4 PE=1 SV=4	66.146	581	NA	NA	NA	0	24.1808	22.3405
Q15654	TRIP6	Thyroid receptor-interacting protein 6 OS=Homo sapiens OX=9606 GN=TRIP6 PE=1 SV=3	50.288	476	NA	NA	NA	0	23.0866	22.1458
Q15942	ZYX	Zyxin OS=Homo sapiens OX=9606 GN=ZYX PE=1 SV=1	61.277	572	NA	NA	NA	0	22.7952	22.0485
Q16643	DBN1	Drebrin OS=Homo sapiens OX=9606 GN=DBN1 PE=1 SV=4	71.429	649	NA	NA	NA	0	24.105	22.2517
Q3ZCM7	TUBB8	Tubulin beta-8 chain OS=Homo sapiens OX=9606 GN=TUBB8 PE=1 SV=2	49.776	444	NA	NA	NA	0	24.1149	22.3918
Q53F19	NCBP3	Nuclear cap-binding protein subunit 3 OS=Homo sapiens OX=9606 GN=NCBP3 PE=1 SV=2	70.593	620	NA	NA	NA	0	23.4691	24.2355
Q53HL2	CDCA8	Borealin OS=Homo sapiens OX=9606 GN=CDCA8 PE=1 SV=2	31.323	280	NA	NA	NA	0	21.9307	21.1233
Q53SF7	COBLL1	Cordon-bleu protein-like 1 OS=Homo sapiens OX=9606 GN=COBLL1 PE=1 SV=3	123.868	1128	NA	NA	NA	0	24.0334	22.0134
Q562R1	ACTBL2	Beta-actin-like protein 2 OS=Homo sapiens OX=9606 GN=ACTBL2 PE=1 SV=2	42.003	376	NA	NA	NA	0	22.9237	22.7895
Q5JSZ5	PRRC2B	Protein PRRC2B OS=Homo sapiens OX=9606 GN=PRRC2B PE=1 SV=2	242.967	2229	NA	NA	NA	0	23.7532	23.8044
Q5STV6	NFKBIL1	Inhibitor of kappa B-like protein OS=Homo sapiens OX=9606 GN=NFKBIL1 PE=1 SV=2	40.827	358	NA	NA	NA	0	23.0875	22.2703
Q5T280	SPOUT1	Putative methyltransferase C9orf114 OS=Homo sapiens OX=9606 GN=SPOUT1 PE=1 SV=3	42.009	376	NA	NA	NA	0	23.4937	22.1307
Q5T5Y3	CAMSAP1	Calmodulin-regulated spectrin-associated protein 1 OS=Homo sapiens OX=9606 GN=CAMSAP1 PE=1 SV=2	177.972	1602	NA	NA	NA	0	24.1614	22.4455
Q5T7C4	HMGB1	High mobility group protein B1 OS=Homo sapiens OX=9606 GN=HMGB1 PE=1 SV=1	18.311	158	NA	NA	NA	0	22.2519	23.1647
Q5T8P6	RBM26	RNA-binding protein 26 OS=Homo sapiens OX=9606 GN=RBM26 PE=1 SV=3	113.597	1007	NA	NA	NA	0	22.9854	22.4095
Q5T8U2	RPL7A	60S ribosomal protein L7a OS=Homo sapiens OX=9606 GN=RPL7A PE=1 SV=1	16.54	151	NA	NA	NA	0	24.173	22.3758
Q5VZY9	DCLK1	Serine/threonine-protein kinase DCLK1 OS=Homo sapiens OX=9606 GN=DCLK1 PE=1 SV=1	40.457	363	NA	NA	NA	0	23.3862	21.487
Q5W011	RBM17	Splicing factor 45 (Fragment) OS=Homo sapiens OX=9606 GN=RBM17 PE=1 SV=1	24.176	212	NA	NA	NA	0	23.9895	23.2049
Q69YN4	VIRMA	Protein virilizer homolog OS=Homo sapiens OX=9606 GN=VIRMA PE=1 SV=2	202.025	1812	NA	NA	NA	0	22.1324	22.9186
Q6I9Y2	THOC7	THO complex subunit 7 homolog OS=Homo sapiens OX=9606 GN=THOC7 PE=1 SV=3	23.743	204	NA	NA	NA	0	22.8363	21.7866
Q6N039	TMCC1	Transmembrane and coiled-coil domains protein 1 OS=Homo sapiens OX=9606 GN=TMCC1 PE=1 SV=1	36.521	329	NA	NA	NA	0	23.1078	22.5259
Q6NUK1	SLC25A24	Calcium-binding mitochondrial carrier protein SCaMC-1 OS=Homo sapiens OX=9606 GN=SLC25A24 PE=1 SV=2	53.354	477	NA	NA	NA	0	23.8751	22.4347
Q6UN15	FIP1L1	Pre-mRNA 3'-end-processing factor FIP1 OS=Homo sapiens OX=9606 GN=FIP1L1 PE=1 SV=1	66.526	594	NA	NA	NA	0	22.6794	22.5822
Q6UXN9	WDR82	WD repeat-containing protein 82 OS=Homo sapiens OX=9606 GN=WDR82 PE=1 SV=1	35.079	313	NA	NA	NA	0	21.8108	22.5814
Q6ZN40	TPM1	Tropomyosin 1 (Alpha), isoform CRA_f OS=Homo sapiens OX=9606 GN=TPM1 PE=1 SV=1	37.453	326	NA	NA	NA	0	22.2653	23.7114
Q6ZYL4	GTF2H5	General transcription factor IIH subunit 5 OS=Homo sapiens OX=9606 GN=GTF2H5 PE=1 SV=1	8.053	71	NA	NA	NA	0	23.2678	22.7189
Q70UQ0	IKBIP	Inhibitor of nuclear factor kappa-B kinase-interacting protein OS=Homo sapiens OX=9606 GN=IKBIP PE=1 SV=1	39.309	350	NA	NA	NA	0	23.17	23.1552
Q71U36	TUBA1A	Tubulin alpha-1A chain OS=Homo sapiens OX=9606 GN=TUBA1A PE=1 SV=1	50.136	451	NA	NA	NA	0	22.5803	23.6243
Q765P7	MTSS2	Protein MTSS 2 OS=Homo sapiens OX=9606 GN=MTSS2 PE=1 SV=1	79.929	747	NA	NA	NA	0	21.1169	21.4497
Q7L014	DDX46	Probable ATP-dependent RNA helicase DDX46 OS=Homo sapiens OX=9606 GN=DDX46 PE=1 SV=2	117.362	1031	NA	NA	NA	0	23.1561	22.7137
Q7RTP6	MICAL3	[F-actin]-monooxygenase MICAL3 OS=Homo sapiens OX=9606 GN=MICAL3 PE=1 SV=2	224.295	2002	NA	NA	NA	0	22.8967	21.572
Q7Z6R9	TFAP2D	Transcription factor AP-2-delta OS=Homo sapiens OX=9606 GN=TFAP2D PE=1 SV=1	49.578	452	NA	NA	NA	0	22.1432	22.9328
Q86TJ2	TADA2B	Transcriptional adapter 2-beta OS=Homo sapiens OX=9606 GN=TADA2B PE=1 SV=2	48.47	420	NA	NA	NA	0	22.2789	22.5507
Q86TN4	TRPT1	tRNA 2'-phosphotransferase 1 OS=Homo sapiens OX=9606 GN=TRPT1 PE=1 SV=2	27.742	253	NA	NA	NA	0	22.5233	22.8954
Q86UU1	PHLDB1	Pleckstrin homology-like domain family B member 1 OS=Homo sapiens OX=9606 GN=PHLDB1 PE=1 SV=1	151.162	1377	NA	NA	NA	0	22.8296	22.2484
Q86VQ0	LCA5	Lebercilin OS=Homo sapiens OX=9606 GN=LCA5 PE=1 SV=2	80.554	697	NA	NA	NA	0	23.5538	21.7281
Q86W42	THOC6	THO complex subunit 6 homolog OS=Homo sapiens OX=9606 GN=THOC6 PE=1 SV=1	37.535	341	NA	NA	NA	0	23.7951	23.2263
Q8IV03	LURAP1L	Leucine rich adaptor protein 1-like OS=Homo sapiens OX=9606 GN=LURAP1L PE=1 SV=2	24.583	231	NA	NA	NA	0	23.2194	23.5653
Q8IWC1	MAP7D3	MAP7 domain-containing protein 3 OS=Homo sapiens OX=9606 GN=MAP7D3 PE=1 SV=2	98.429	876	NA	NA	NA	0	22.3431	24.0412
Q8IX90	SKA3	Spindle and kinetochore-associated protein 3 OS=Homo sapiens OX=9606 GN=SKA3 PE=1 SV=2	46.359	412	NA	NA	NA	0	22.2442	22.3126
Q8N3E9	PLCD3	1-phosphatidylinositol 4,5-bisphosphate phosphodiesterase delta-3 OS=Homo sapiens OX=9606 GN=PLCD3 PE=1 SV=3	89.258	789	NA	NA	NA	0	22.6108	23.0058
Q8N441	FGFRL1	Fibroblast growth factor receptor-like 1 OS=Homo sapiens OX=9606 GN=FGFRL1 PE=1 SV=1	54.537	504	NA	NA	NA	0	24.4462	22.4884
Q8N5N7	MRPL50	39S ribosomal protein L50, mitochondrial OS=Homo sapiens OX=9606 GN=MRPL50 PE=1 SV=2	18.325	158	NA	NA	NA	0	21.9552	22.2027
Q8N9T8	KRI1	Protein KRI1 homolog OS=Homo sapiens OX=9606 GN=KRI1 PE=1 SV=3	82.598	703	NA	NA	NA	0	22.5381	22.2314
Q8NC60	NOA1	Nitric oxide-associated protein 1 OS=Homo sapiens OX=9606 GN=NOA1 PE=1 SV=2	78.458	698	NA	NA	NA	0	23.2658	22.4947
Q8ND56	LSM14A	Protein LSM14 homolog A OS=Homo sapiens OX=9606 GN=LSM14A PE=1 SV=3	50.53	463	NA	NA	NA	0	21.9287	23.9604
Q8NEJ9	NGDN	Neuroguidin OS=Homo sapiens OX=9606 GN=NGDN PE=1 SV=1	35.894	315	NA	NA	NA	0	22.1558	22.133
Q8NFC6	BOD1L1	Biorientation of chromosomes in cell division protein 1-like 1 OS=Homo sapiens OX=9606 GN=BOD1L1 PE=1 SV=2	330.466	3051	NA	NA	NA	0	22.4112	23.4645
Q8NFW8	CMAS	N-acylneuraminate cytidylyltransferase OS=Homo sapiens OX=9606 GN=CMAS PE=1 SV=2	48.379	434	NA	NA	NA	0	23.198	22.3845
Q8NHU0	CT45A3	Cancer/testis antigen family 45 member A3 OS=Homo sapiens OX=9606 GN=CT45A3 PE=1 SV=1	21.331	189	NA	NA	NA	0	23.7747	22.1624
Q8NHZ8	CDC26	Anaphase-promoting complex subunit CDC26 OS=Homo sapiens OX=9606 GN=CDC26 PE=1 SV=1	9.777	85	NA	NA	NA	0	21.8421	23.1027
Q8TDB6	DTX3L	E3 ubiquitin-protein ligase DTX3L OS=Homo sapiens OX=9606 GN=DTX3L PE=1 SV=1	83.554	740	NA	NA	NA	0	23.3409	22.6887
Q8WUZ0	BCL7C	B-cell CLL/lymphoma 7 protein family member C OS=Homo sapiens OX=9606 GN=BCL7C PE=1 SV=3	23.468	217	NA	NA	NA	0	21.9455	23.6107
Q92615	LARP4B	La-related protein 4B OS=Homo sapiens OX=9606 GN=LARP4B PE=1 SV=3	80.552	738	NA	NA	NA	0	23.4582	23.0393
Q92845	KIFAP3	Kinesin-associated protein 3 OS=Homo sapiens OX=9606 GN=KIFAP3 PE=1 SV=2	91.205	792	NA	NA	NA	0	23.1226	23.078
Q92917	GPKOW	G-patch domain and KOW motifs-containing protein OS=Homo sapiens OX=9606 GN=GPKOW PE=1 SV=2	52.229	476	NA	NA	NA	0	22.3151	23.3601
Q96AQ6	PBXIP1	Pre-B-cell leukemia transcription factor-interacting protein 1 OS=Homo sapiens OX=9606 GN=PBXIP1 PE=1 SV=1	80.643	731	NA	NA	NA	0	23.1539	21.6936
Q96BD8	SKA1	Spindle and kinetochore-associated protein 1 OS=Homo sapiens OX=9606 GN=SKA1 PE=1 SV=1	29.484	255	NA	NA	NA	0	22.0999	21.9339
Q96BP2	CHCHD1	Coiled-coil-helix-coiled-coil-helix domain-containing protein 1 OS=Homo sapiens OX=9606 GN=CHCHD1 PE=1 SV=1	13.475	118	NA	NA	NA	0	22.6489	23.88
Q96C19	EFHD2	EF-hand domain-containing protein D2 OS=Homo sapiens OX=9606 GN=EFHD2 PE=1 SV=1	26.697	240	NA	NA	NA	0	23.3102	22.9323
Q96E14	RMI2	RecQ-mediated genome instability protein 2 OS=Homo sapiens OX=9606 GN=RMI2 PE=1 SV=2	15.865	147	NA	NA	NA	0	22.2913	23.1681
Q96E39	RBMXL1	RNA binding motif protein, X-linked-like-1 OS=Homo sapiens OX=9606 GN=RBMXL1 PE=1 SV=1	42.142	390	NA	NA	NA	0	21.9135	22.6309
Q96ES7	SGF29	SAGA-associated factor 29 OS=Homo sapiens OX=9606 GN=SGF29 PE=1 SV=1	33.238	293	NA	NA	NA	0	22.8284	23.0999
Q96GM5	SMARCD1	SWI/SNF-related matrix-associated actin-dependent regulator of chromatin subfamily D member 1 OS=Homo sapiens OX=9606 GN=SMARCD1 PE=1 SV=2	58.233	515	NA	NA	NA	0	24.7714	23.5448
Q96I63	YME1L1	ATP-dependent zinc metalloprotease YME1L1 OS=Homo sapiens OX=9606 GN=YME1L1 PE=1 SV=1	82.666	740	NA	NA	NA	0	21.86	24.1041
Q96II8	LRCH3	DISP complex protein LRCH3 OS=Homo sapiens OX=9606 GN=LRCH3 PE=1 SV=2	86.083	777	NA	NA	NA	0	23.2408	22.9667
Q96J01	THOC3	THO complex subunit 3 OS=Homo sapiens OX=9606 GN=THOC3 PE=1 SV=1	38.772	351	NA	NA	NA	0	23.62	22.391
Q96MF7	NSMCE2	E3 SUMO-protein ligase NSE2 OS=Homo sapiens OX=9606 GN=NSMCE2 PE=1 SV=2	27.933	247	NA	NA	NA	0	24.0137	22.9356
Q96NB3	ZNF830	Zinc finger protein 830 OS=Homo sapiens OX=9606 GN=ZNF830 PE=1 SV=2	41.999	372	NA	NA	NA	0	23.7132	22.6873
Q96R06	SPAG5	Sperm-associated antigen 5 OS=Homo sapiens OX=9606 GN=SPAG5 PE=1 SV=2	134.422	1193	NA	NA	NA	0	22.7185	22.9183
Q96RF0	SNX18	Sorting nexin-18 OS=Homo sapiens OX=9606 GN=SNX18 PE=1 SV=2	68.894	628	NA	NA	NA	0	23.4812	22.4003
Q99988	GDF15	Growth/differentiation factor 15 OS=Homo sapiens OX=9606 GN=GDF15 PE=1 SV=3	34.14	308	NA	NA	NA	0	23.4633	24.0948
Q9BPX3	NCAPG	Condensin complex subunit 3 OS=Homo sapiens OX=9606 GN=NCAPG PE=1 SV=1	114.334	1015	NA	NA	NA	0	23.8535	22.7911
Q9BQ04	RBM4B	RNA-binding protein 4B OS=Homo sapiens OX=9606 GN=RBM4B PE=1 SV=1	40.15	359	NA	NA	NA	0	21.2994	23.9474
Q9BQ48	MRPL34	39S ribosomal protein L34, mitochondrial OS=Homo sapiens OX=9606 GN=MRPL34 PE=1 SV=1	10.165	92	NA	NA	NA	0	22.0818	24.2596
Q9BQ70	TCF25	Transcription factor 25 OS=Homo sapiens OX=9606 GN=TCF25 PE=1 SV=1	76.667	676	NA	NA	NA	0	23.8656	24.0498
Q9BQE9	BCL7B	B-cell CLL/lymphoma 7 protein family member B OS=Homo sapiens OX=9606 GN=BCL7B PE=1 SV=1	22.195	202	NA	NA	NA	0	21.7735	22.9606
Q9BRD0	BUD13	BUD13 homolog OS=Homo sapiens OX=9606 GN=BUD13 PE=1 SV=1	70.521	619	NA	NA	NA	0	23.2797	23.2204
Q9BRX2	PELO	Protein pelota homolog OS=Homo sapiens OX=9606 GN=PELO PE=1 SV=2	43.359	385	NA	NA	NA	0	22.5144	23.5349
Q9BS18	ANAPC13	Anaphase-promoting complex subunit 13 OS=Homo sapiens OX=9606 GN=ANAPC13 PE=1 SV=1	8.521	74	NA	NA	NA	0	23.0409	22.3305
Q9BT25	HAUS8	HAUS augmin-like complex subunit 8 OS=Homo sapiens OX=9606 GN=HAUS8 PE=1 SV=3	44.857	410	NA	NA	NA	0	23.0144	24.1143
Q9BVJ6	UTP14A	U3 small nucleolar RNA-associated protein 14 homolog A OS=Homo sapiens OX=9606 GN=UTP14A PE=1 SV=1	87.978	771	NA	NA	NA	0	23.1471	24.0938
Q9BW19	KIFC1	Kinesin-like protein KIFC1 OS=Homo sapiens OX=9606 GN=KIFC1 PE=1 SV=2	73.748	673	NA	NA	NA	0	21.6062	23.5443
Q9BW71	HIRIP3	HIRA-interacting protein 3 OS=Homo sapiens OX=9606 GN=HIRIP3 PE=1 SV=3	61.957	556	NA	NA	NA	0	24.0466	22.7018
Q9BXS6	NUSAP1	Nucleolar and spindle-associated protein 1 OS=Homo sapiens OX=9606 GN=NUSAP1 PE=1 SV=1	49.452	441	NA	NA	NA	0	23.6484	23.3231
Q9BZ95	NSD3	Histone-lysine N-methyltransferase NSD3 OS=Homo sapiens OX=9606 GN=NSD3 PE=1 SV=1	161.613	1437	NA	NA	NA	0	22.0033	22.0754
Q9H0H5	RACGAP1	Rac GTPase-activating protein 1 OS=Homo sapiens OX=9606 GN=RACGAP1 PE=1 SV=1	71.027	632	NA	NA	NA	0	23.3379	23.1475
Q9H223	EHD4	EH domain-containing protein 4 OS=Homo sapiens OX=9606 GN=EHD4 PE=1 SV=1	61.175	541	NA	NA	NA	0	22.3743	23.9798
Q9H6F5	CCDC86	Coiled-coil domain-containing protein 86 OS=Homo sapiens OX=9606 GN=CCDC86 PE=1 SV=1	40.236	360	NA	NA	NA	0	23.1954	22.8614
Q9H7N4	SCAF1	Splicing factor, arginine/serine-rich 19 OS=Homo sapiens OX=9606 GN=SCAF1 PE=1 SV=3	139.27	1312	NA	NA	NA	0	22.7629	22.8208
Q9HCM4	EPB41L5	Band 4.1-like protein 5 OS=Homo sapiens OX=9606 GN=EPB41L5 PE=1 SV=3	81.856	733	NA	NA	NA	0	24.4148	21.9398
Q9HCU8	POLD4	DNA polymerase delta subunit 4 OS=Homo sapiens OX=9606 GN=POLD4 PE=1 SV=1	12.433	107	NA	NA	NA	0	23.7254	23.4302
Q9NQS7	INCENP	Inner centromere protein OS=Homo sapiens OX=9606 GN=INCENP PE=1 SV=3	105.429	918	NA	NA	NA	0	22.9205	23.2746
Q9NR50	EIF2B3	Translation initiation factor eIF-2B subunit gamma OS=Homo sapiens OX=9606 GN=EIF2B3 PE=1 SV=1	50.24	452	NA	NA	NA	0	23.6695	22.373
Q9NSI2	FAM207A	Protein FAM207A OS=Homo sapiens OX=9606 GN=FAM207A PE=1 SV=2	25.456	230	NA	NA	NA	0	23.3996	22.8614
Q9NUQ3	TXLNG	Gamma-taxilin OS=Homo sapiens OX=9606 GN=TXLNG PE=1 SV=2	60.586	528	NA	NA	NA	0	23.6521	22.3211
Q9NV70	EXOC1	Exocyst complex component 1 OS=Homo sapiens OX=9606 GN=EXOC1 PE=1 SV=4	101.982	894	NA	NA	NA	0	21.7347	23.9599
Q9NZM5	NOP53	Ribosome biogenesis protein NOP53 OS=Homo sapiens OX=9606 GN=NOP53 PE=1 SV=2	54.389	478	NA	NA	NA	0	21.4995	22.6145
Q9NZN4	EHD2	EH domain-containing protein 2 OS=Homo sapiens OX=9606 GN=EHD2 PE=1 SV=2	61.161	543	NA	NA	NA	0	21.8526	21.8375
Q9P016	THYN1	Thymocyte nuclear protein 1 OS=Homo sapiens OX=9606 GN=THYN1 PE=1 SV=1	25.697	225	NA	NA	NA	0	22.7708	23.7086
Q9P273	TENM3	Teneurin-3 OS=Homo sapiens OX=9606 GN=TENM3 PE=1 SV=3	300.95	2699	NA	NA	NA	0	22.2232	22.5962
Q9P2I0	CPSF2	Cleavage and polyadenylation specificity factor subunit 2 OS=Homo sapiens OX=9606 GN=CPSF2 PE=1 SV=2	88.487	782	NA	NA	NA	0	23.0547	22.2846
Q9UFW8	CGGBP1	CGG triplet repeat-binding protein 1 OS=Homo sapiens OX=9606 GN=CGGBP1 PE=1 SV=2	18.82	167	NA	NA	NA	0	22.3908	22.3926
Q9UHA2	SS18L2	SS18-like protein 2 OS=Homo sapiens OX=9606 GN=SS18L2 PE=1 SV=1	8.835	77	NA	NA	NA	0	22.453	23.0802
Q9UJF2	RASAL2	Ras GTPase-activating protein nGAP OS=Homo sapiens OX=9606 GN=RASAL2 PE=1 SV=2	128.558	1139	NA	NA	NA	0	23.9735	24.0599
Q9ULW0	TPX2	Targeting protein for Xklp2 OS=Homo sapiens OX=9606 GN=TPX2 PE=1 SV=2	85.653	747	NA	NA	NA	0	22.8996	23.3955
Q9ULX6	AKAP8L	A-kinase anchor protein 8-like OS=Homo sapiens OX=9606 GN=AKAP8L PE=1 SV=4	71.64	646	NA	NA	NA	0	23.8971	22.2992
Q9UMY1	NOL7	Nucleolar protein 7 OS=Homo sapiens OX=9606 GN=NOL7 PE=1 SV=2	29.426	257	NA	NA	NA	0	22.7618	22.7371
Q9UPN4	CEP131	Centrosomal protein of 131 kDa OS=Homo sapiens OX=9606 GN=CEP131 PE=1 SV=3	122.149	1083	NA	NA	NA	0	22.8666	22.4985
Q9UPN6	SCAF8	SR-related and CTD-associated factor 8 OS=Homo sapiens OX=9606 GN=SCAF8 PE=1 SV=1	140.519	1271	NA	NA	NA	0	23.8282	23.647
Q9UQE7	SMC3	Structural maintenance of chromosomes protein 3 OS=Homo sapiens OX=9606 GN=SMC3 PE=1 SV=2	141.542	1217	NA	NA	NA	0	23.006	22.8869
Q9Y2T2	AP3M1	AP-3 complex subunit mu-1 OS=Homo sapiens OX=9606 GN=AP3M1 PE=1 SV=1	46.939	418	NA	NA	NA	0	22.9626	22.4666
Q9Y3X0	CCDC9	Coiled-coil domain-containing protein 9 OS=Homo sapiens OX=9606 GN=CCDC9 PE=1 SV=1	59.703	531	NA	NA	NA	0	23.4719	22.8287
Q9Y5A9	YTHDF2	YTH domain-containing family protein 2 OS=Homo sapiens OX=9606 GN=YTHDF2 PE=1 SV=2	62.334	579	NA	NA	NA	0	22.6942	22.7074
Q9Y5B6	PAXBP1	PAX3- and PAX7-binding protein 1 OS=Homo sapiens OX=9606 GN=PAXBP1 PE=1 SV=2	104.804	917	NA	NA	NA	0	22.6969	22.2542
Q9Y608	LRRFIP2	Leucine-rich repeat flightless-interacting protein 2 OS=Homo sapiens OX=9606 GN=LRRFIP2 PE=1 SV=1	82.171	721	NA	NA	NA	0	21.9428	23.0216
R4GMM2	PARD6A	Partitioning defective 6 homolog alpha OS=Homo sapiens OX=9606 GN=PARD6A PE=1 SV=1	34.143	316	NA	NA	NA	0	24.0514	22.2123
S4R3H4	ACIN1	Apoptotic chromatin condensation inducer in the nucleus OS=Homo sapiens OX=9606 GN=ACIN1 PE=1 SV=1	145.442	1283	NA	NA	NA	0	24.115	22.2556
U3KQ85	C12orf57	Protein C10 OS=Homo sapiens OX=9606 GN=C12orf57 PE=1 SV=1	9.639	91	NA	NA	NA	0	23.3066	23.0391
U3KQK1	LSM4	U6 snRNA-associated Sm-like protein LSm4 OS=Homo sapiens OX=9606 GN=LSM4 PE=1 SV=1	13.805	125	NA	NA	NA	0	22.222	23.1532
