# Supplementary material for: LINC01088 prevents ferroptosis in glioblastoma by enhancing SLC7A11 via HLTF/USP7 axis
Source: Clin Transl Med. 2025 Feb 25;15(3):e70257. doi: 10.1002/ctm2.70257 (PMC11859122; doi:10.1002/ctm2.70257)
Supplement: Supplementary file 6 — Supporting Information [file CTM2-15-e70257-s001.xlsx]

## Sheet: Sheet1
GPL570	TCGA-GBM	Ferroptosis-related
CRNDE	LINC02732	LINC00472
AGAP2-AS1	HOXD-AS2	LINC00618
AF131215.4	HOXA-AS2	PVT1
HOTAIRM1	HOXA-AS3	ZFAS1
LINC01088	FOXD3-AS1	HOTAIR
FOXD3-AS1	HOTAIR	H19
PAXIP1OS	HOXC-AS2	ASMTL-AS1
MAFG-AS1	AC093895.1	ZFAS1
RNF157-AS1	HOXC-AS1	ARHGEF26-AS1
HCP5	LINC02308	lncRNA AABR07017145.1
PSMB8-AS1	ELDR	MEG3
HOTAIR	HOXA11-AS	LINC00336
IGFBP7-AS1	LINC01198	NEAT1
LINC01023	WARS2-IT1	OIP5-AS1
LINC01114	LINC01587	MEG8
SMAD1-AS2	LINC01956	MIR9-3HG
TTN-AS1	HOXC13-AS	LINC01833
NEXN-AS1	AC090692.1	TMEM161B-DT
SLC8A1-AS1	AL133415.1	LINC00472
LINC01116	LINC01571	LINC00618
AC017002.2	HOTAIRM1	PVT1
SOX21-AS1	AL606970.4	ZFAS1
RMST	HOXC-AS3	HOTAIR
LINC00917	AL035446.1	H19
UBL7-AS1	AL354919.2	ASMTL-AS1
NFIA-AS2	IL21-AS1	ZFAS1
IL10RB-AS1	AC007344.1	ARHGEF26-AS1
DTX2P1-UPK3BP1-PMS2P11	AL512785.1	lncRNA AABR07017145.1
LZTS1-AS1	AC018553.1	MEG3
LINC01268	LINC01993	NEAT1
DKFZP434L187	HOXB-AS1	LINC00616
SNHG18	FP671120.6	PGM5P3-AS1
RRN3P2	BX640514.2	Gm47283
OGFRP1	AC020905.1	ATXN8OS
DLEU2L	MNX1-AS1	NEAT1
EP300-AS1	LINC02207	lncAABR07025387.1
GPR1-AS	CRNDE	NEAT1
LINC00478	HAND2-AS1	TILRLS
DLEU2	AC078850.1	A2M-AS1
LINC01004	AL713998.1	ARGLU1-DT
GABPB1-AS1	LINC02783	HEPFAL
CTC-338M12.4	AC025211.1	ZFAS1
SNHG19	MANCR	SNHG1
LINC01158	IQCA1-AS1	SLC7A11-AS1
PAXIP1-AS1	AL021328.1	KCNQ1OT1
LINC01094	FP236383.3	TCL6
KANSL1-AS1	AC010719.1	SNAI3-AS1
GHRLOS	LINC01385	lnc-MRGPRF-6:1
TMEM99	TFAP2A-AS1	DACT3-AS1
ANKRD10-IT1	AC125611.4	SLC7A11-AS1
XIST	AC025176.1	SNHG7
LINC00467	H19	OTUD6B-AS1
CXorf24	LINC01342	LINC-ROR
PDCD4-AS1	LINC01451	SYNPR-AS1
FGF14-AS2	LINC02266	LINC01088
MAGI2-AS3	AL009178.2	NEAT1
ZNF674-AS1	LINC02587	OIP5-AS1
NCK1-AS1	AC005083.1	MEG8
LINC01410	LINC01143	MIR9-3HG
ST7-AS1	LINC02052	LINC01833
LINC00997	CCDC140	TMEM161B-DT
TP53TG1	AC092112.1	ADAMTS9-AS1
PCAT6	LINC00466	AGAP2-AS1
DLEU1	LINC01349	SLC16A1-AS1
FOXD3-AS1	LINC01111	HULC
LOXL1-AS1	LINC01096	BDNF-AS
LINC00909	HOXB-AS2	CBSLR
ATP6V0E2-AS1	MIR217HG	OIP5-AS1
	C10orf55	LINC01564
	LINC01206	CERS6-AS1
	AC003092.1	PCAT1
	GAPLINC	PELATON
	AC078880.3	Uc.339
	AC091932.1	LINC01606
	SIX3-AS1	MALAT1
	TBX5-AS1	LINC01134
	HOXB-AS3	HOXA11-AS
	AC010255.1	LINC00976
	AC010524.1	BBOX1-AS1
	AC005224.2	LINC00941
	LINC02100	NEAT1
	LINC01765	OGFRP1
	WT1-AS	LINC00239
	AC005550.2	TUG1
	AC092957.1	H19
	FOXD3-AS1	LINC00578
	LINC02154	CACNA1G-AS1
	AC146944.2	LINC02587
	AL355974.2	SNHG1
	PIK3CD-AS2	DLEU1
	AC010273.3	SELENOK
	SUGCT-AS1	LINC01133
	AC097358.2	FOXD3-AS1
	AL049871.1	SNHG14
	AC104248.1	LINC00460
	AC004870.2
	LINC01812
	AL583785.1
	AL021392.1
	AC090796.1
	LINC01842
	AC022498.1
	AL139231.1
	AC010457.1
	CASC8
	LBX1-AS1
	LINC00519
	LINC02542
	LNCTAM34A
	AC011773.3
	AP001636.3
	LNCOG
	AC023644.1
	AL365226.1
	AC010729.2
	LINC02084
	AC084864.1
	AC022784.1
	HOXA10-AS
	LINC01506
	FOXP4-AS1
	HMGA2-AS1
	AC016877.3
	LEF1-AS1
	AC011511.3
	LINC02541
	WNT5A-AS1
	ROR1-AS1
	CLMAT3
	AC008060.2
	ARHGAP29-AS1
	AP005271.1
	PANDAR
	ASAP1-IT2
	AC002044.1
	CNIH3-AS1
	LINC01960
	AC011625.1
	LINC02588
	AC091435.2
	AP000569.1
	AP000812.1
	ACTN1-AS1
	AC061992.2
	CASC9
	LINC01426
	LINC01943
	LINC02249
	LINC01142
	LINC01602
	AC106738.1
	AC008278.2
	AC009518.1
	AJ011932.1
	AC027243.1
	AC007384.1
	CCDC26
	SOCAR
	MMP2-AS1
	TLX1NB
	AC022092.1
	AC138625.1
	AC092675.1
	AC019068.1
	LINC01833
	CASC6
	AC090337.1
	GS1-24F4.2
	TCF4-AS1
	AC112236.1
	ZNF114-AS1
	AL358334.3
	ZFY-AS1
	AC244502.3
	AC016573.1
	CLLU1-AS1
	AC009121.2
	LINC02051
	AC097504.2
	LINC02391
	AC108134.2
	AL161729.3
	AC012354.1
	LINC01280
	LINC01303
	AC004832.6
	LINC01831
	AC103724.4
	AP003123.1
	AC138356.3
	LINC01841
	AC093915.1
	AL445471.1
	AC011005.4
	LSAMP-AS1
	AC092131.1
	U62317.3
	LINC02521
	AC093627.1
	AC112491.1
	LINC02198
	AC233280.1
	GATA3-AS1
	LINC02397
	LINC02014
	LINC02743
	LINC01857
	AL110292.1
	LINC02293
	LINC01127
	FP671120.4
	AL355922.1
	AL049874.3
	AL355601.1
	AC004080.2
	AC107057.1
	AC012558.1
	AC003986.3
	UST-AS2
	AL008726.1
	AC015912.3
	CU633906.1
	AC000067.1
	SEC61G-DT
